# Supplementary material for: 1-Benzyl-6-phenyl­imino-5-(pyrrol-2-yl­idene)hexa­hydro­pyrimidine-2,4-dione
Source: Acta Crystallogr Sect E Struct Rep Online. 2008 Jan 23;64(Pt 2):o483. doi: 10.1107/S1600536808001384 (PMC2960353; doi:10.1107/S1600536808001384)
Supplement: Supplementary file 1 [file e-64-0o483-sup1.cif]

##############################################################################
###                                                                        ###
###        Electronic paper (Acta Crystallographica Section E)             ###
###                                                                        ###
##############################################################################
#                                                                            #
# This CIF contains the data in a paper accepted for publication in Acta     #
# Crystallographica Section E. It conforms to the requirements of Notes      #
# for Authors for Section E, and has been peer reviewed under the auspices   #
# of the IUCr Commission on Journals.                                        #
#                                                                            #
# Full details of the Crystallographic Information File format               #
# are given in the paper "The Crystallographic Information File (CIF):       #
# a New Standard Archive File for Crystallography" by S. R. Hall, F. H.      #
# Allen and I. D. Brown [Acta Cryst. (1991), A47, 655-685].                  #
#                                                                            #
# The current version of the core CIF dictionary is obtainable from          #
# ftp://ftp.iucr.org/pub/cif_core.dic. The current version number is 2.1.    #
#                                                                            #
# Software is freely available for graphical display of the structure(s) in  #
# this CIF.  For information consult the CIF home page http://www.iucr.org/  #
# cif/home.html                                                              #
#                                                                            #
##############################################################################
                                             
data_global
_audit_creation_method     'form.cif (version 2.0)'
_journal_data_validation_number     ?
_journal_date_recd_electronic     2007-12-12
_journal_date_accepted     2008-01-14
_journal_name_full     'Acta Crystallographica, Section E'
_journal_year     2008
_journal_volume     64
_journal_issue      2
_journal_page_first     o483
_journal_page_last     o483
_journal_paper_category     QO
_journal_coeditor_code     PV2060
_publ_contact_author_name     'Dr Rafael Tamazyan'
_publ_contact_author_address
;
Molecule Structure Research Center
National Academy of Sciences RA
Azatutyan Avenue 26
375014 Yerevan
Republic of Armenia
;
_publ_contact_author_email     rafael@msrc.am
_publ_contact_author_fax     '374 1 282 267'
_publ_contact_author_phone     '374 1 281 764'
_publ_section_title
;
1-Benzyl-6-phenylimino-5-(pyrrol-2-ylidene)hexahydropyrimidine-2,4-dione
;
loop_
    _publ_author_name
    _publ_author_address
    'Rafael Tamazyan'
;
Molecule Structure Research Center
National Academy of Sciences RA
Azatutyan Avenue 26
375014 Yerevan
Republic of Armenia
;
    'Armen Ayvazyan'
;
Molecule Structure Research Center
National Academy of Sciences RA
Azatutyan Avenue 26
375014 Yerevan
Republic of Armenia
;
    'Vahan Martirosyan'
;
Institute of Fine Organic Chemistry
National Academy of Sciences RA
Azatutyan Avenue 26
375014 Yerevan
Republic of Armenia
;
    'Kristine Avagyan'
;
Institute of Fine Organic Chemistry
National Academy of Sciences RA
Azatutyan Avenue 26
375014 Yerevan
Republic of Armenia
;
    'Ashot Martirosyan'
;
Institute of Fine Organic Chemistry
National Academy of Sciences RA
Azatutyan Avenue 26
375014 Yerevan
Republic of Armenia
;
data_I
_audit_creation_method     SHELXL97
_chemical_name_systematic
;
1-Benzyl-6-phenylimino-5-(pyrrol-2-ylidene)hexahydropyrimidine-2,4-dione
;
_chemical_name_common     ?
_chemical_formula_moiety     'C21 H20 N4 O2'
_chemical_formula_sum     'C21 H20 N4 O2'
_chemical_formula_iupac     'C21 H20 N4 O2'
_chemical_formula_weight     360.41
_chemical_melting_point     ?
_symmetry_cell_setting     triclinic
_symmetry_space_group_name_H-M     'P -1'
_symmetry_space_group_name_Hall     '-P 1'
loop_
    _symmetry_equiv_pos_as_xyz
    'x, y, z'
    '-x, -y, -z'
_cell_length_a     5.7844(12)
_cell_length_b     10.378(2)
_cell_length_c     15.595(3)
_cell_angle_alpha     102.64(3)
_cell_angle_beta     93.32(3)
_cell_angle_gamma     102.45(3)
_cell_volume     886.6(3)
_cell_formula_units_Z     2
_cell_measurement_reflns_used     22
_cell_measurement_theta_min     13
_cell_measurement_theta_max     16
_cell_measurement_temperature     293(2)
_exptl_crystal_description     prism
_exptl_crystal_colour     colourless
_exptl_crystal_size_max     0.3
_exptl_crystal_size_mid     0.27
_exptl_crystal_size_min     0.25
_exptl_crystal_density_diffrn     1.350
_exptl_crystal_density_meas     ?
_exptl_crystal_density_method     'not measured'
_exptl_crystal_F_000     380
_exptl_absorpt_coefficient_mu     0.090
_exptl_absorpt_correction_type     none
_exptl_absorpt_process_details     ?
_exptl_absorpt_correction_T_min     ?
_exptl_absorpt_correction_T_max     ?
_exptl_special_details
;
 ?
;
_diffrn_ambient_temperature     293(2)
_diffrn_radiation_type     MoK\a
_diffrn_radiation_wavelength     0.71073
_diffrn_radiation_source     'fine-focus sealed tube'
_diffrn_radiation_monochromator     graphite
_diffrn_measurement_device_type     'Enraf--Nonius CAD-4'
_diffrn_measurement_method     \q/2\q
_diffrn_detector_area_resol_mean     ?
_diffrn_reflns_number     5619
_diffrn_reflns_av_R_equivalents     0.0277
_diffrn_reflns_av_sigmaI/netI     0.0652
_diffrn_reflns_theta_min     1.35
_diffrn_reflns_theta_max     29.97
_diffrn_reflns_theta_full     29.97
_diffrn_measured_fraction_theta_max     1.000
_diffrn_measured_fraction_theta_full     1.000
_diffrn_reflns_limit_h_min     0
_diffrn_reflns_limit_h_max     8
_diffrn_reflns_limit_k_min     -14
_diffrn_reflns_limit_k_max     14
_diffrn_reflns_limit_l_min     -21
_diffrn_reflns_limit_l_max     21
_diffrn_standards_number     3
_diffrn_standards_interval_count     ?
_diffrn_standards_interval_time     180
_diffrn_standards_decay_%     0
_refine_special_details
;
 Refinement of F^2^ against ALL reflections.  The weighted R-factor wR and
 goodness of fit S are based on F^2^, conventional R-factors R are based
 on F, with F set to zero for negative F^2^. The threshold expression of
 F^2^ > 2sigma(F^2^) is used only for calculating R-factors(gt) etc. and is
 not relevant to the choice of reflections for refinement.  R-factors based
 on F^2^ are statistically about twice as large as those based on F, and R-
 factors based on ALL data will be even larger.
;
_reflns_number_total     5144
_reflns_number_gt     2944
_reflns_threshold_expression     I>2\s(I)
_refine_ls_structure_factor_coef     Fsqd
_refine_ls_matrix_type     full
_refine_ls_R_factor_all     0.1280
_refine_ls_R_factor_gt     0.0649
_refine_ls_wR_factor_gt     0.1046
_refine_ls_wR_factor_ref     0.1281
_refine_ls_goodness_of_fit_ref     1.042
_refine_ls_restrained_S_all     1.042
_refine_ls_number_reflns     5144
_refine_ls_number_parameters     325
_refine_ls_number_restraints     0
_refine_ls_hydrogen_treatment     refall
_refine_ls_weighting_scheme     calc
_refine_ls_weighting_details
        'calc w = 1/[\s^2^(Fo^2^)+(0.0198P)^2^+0.561P] where P=(Fo^2^+2Fc^2^)/3'
_atom_sites_solution_hydrogens     difmap
_atom_sites_solution_primary     direct
_atom_sites_solution_secondary     difmap
_refine_ls_shift/su_max     0.000
_refine_ls_shift/su_mean     0.000
_refine_diff_density_max     0.272
_refine_diff_density_min     -0.264
_refine_ls_extinction_method     'SHELXL97 (Sheldrick, 2008)'
_refine_ls_extinction_coef     0.0124(13)
_refine_ls_extinction_expression
                                  'Fc^*^=kFc[1+0.001xFc^2^\l^3^/sin(2\q)]^-1/4^'
loop_
    _atom_type_symbol
    _atom_type_description
    _atom_type_scat_dispersion_real
    _atom_type_scat_dispersion_imag
    _atom_type_scat_source
    'C' 'C' 0.0033 0.0016
                         'International Tables Vol C Tables 4.2.6.8 and 6.1.1.4'
    'H' 'H' 0.0000 0.0000
                         'International Tables Vol C Tables 4.2.6.8 and 6.1.1.4'
    'N' 'N' 0.0061 0.0033
                         'International Tables Vol C Tables 4.2.6.8 and 6.1.1.4'
    'O' 'O' 0.0106 0.0060
                         'International Tables Vol C Tables 4.2.6.8 and 6.1.1.4'
_computing_data_collection     'CAD-4 Software (Enraf--Nonius 1988)'
_computing_cell_refinement     'CAD-4 Software (Enraf--Nonius 1988)'
_computing_data_reduction     'HELENA  (Spek, 1997)'
_computing_structure_solution     'SHELXS97 (Sheldrick, 2008)'
_computing_structure_refinement     'SHELXL97 (Sheldrick, 2008)'
_computing_molecular_graphics
;
SHELXTL (Sheldrick, 2008) and ORTEPII (Johnson, 1976)
;
_computing_publication_material     'SHELXTL (Sheldrick, 2008)'
loop_
    _atom_site_type_symbol
    _atom_site_label
    _atom_site_fract_x
    _atom_site_fract_y
    _atom_site_fract_z
    _atom_site_U_iso_or_equiv
    _atom_site_adp_type
    _atom_site_calc_flag
    _atom_site_refinement_flags
    _atom_site_occupancy
    _atom_site_disorder_assembly
    _atom_site_disorder_group
    N N1 0.4204(3) -0.03850(16) 0.35608(11) 0.0320(4) Uani d . 1 . .
    C C2 0.2737(4) -0.0209(2) 0.42132(14) 0.0329(5) Uani d . 1 . .
    H H3 0.163(4) 0.120(2) 0.4942(16) 0.043(7) Uiso d . 1 . .
    N N3 0.2672(4) 0.11039(18) 0.45813(13) 0.0374(5) Uani d . 1 . .
    C C4 0.4114(4) 0.2259(2) 0.44199(13) 0.0312(5) Uani d . 1 . .
    C C5 0.5484(4) 0.20422(19) 0.36835(13) 0.0291(4) Uani d . 1 . .
    C C6 0.5188(4) 0.0671(2) 0.31427(14) 0.0295(4) Uani d . 1 . .
    O O7 0.4116(3) 0.33653(15) 0.49159(10) 0.0430(4) Uani d . 1 . .
    O O8 0.1540(3) -0.11624(15) 0.44595(11) 0.0469(4) Uani d . 1 . .
    C C9 0.7255(4) 0.3145(2) 0.35785(13) 0.0300(4) Uani d . 1 . .
    H H10 0.638(4) 0.464(2) 0.4363(16) 0.044(7) Uiso d . 1 . .
    N N10 0.7427(4) 0.44206(18) 0.39838(13) 0.0393(5) Uani d . 1 . .
    C C11 0.9511(5) 0.5384(2) 0.3816(2) 0.0465(6) Uani d . 1 . .
    H H11A 1.017(5) 0.610(3) 0.438(2) 0.075(9) Uiso d . 1 . .
    H H11B 0.906(5) 0.585(3) 0.3357(18) 0.060(8) Uiso d . 1 . .
    C C12 1.1099(5) 0.4461(3) 0.34836(19) 0.0462(6) Uani d . 1 . .
    H H12A 1.208(5) 0.435(3) 0.4041(19) 0.066(9) Uiso d . 1 . .
    H H12B 1.215(5) 0.476(3) 0.3058(17) 0.058(8) Uiso d . 1 . .
    C C13 0.9361(4) 0.3101(3) 0.30583(17) 0.0401(6) Uani d . 1 . .
    H H13A 0.993(5) 0.228(3) 0.3025(17) 0.054(8) Uiso d . 1 . .
    H H13B 0.890(5) 0.310(3) 0.245(2) 0.071(9) Uiso d . 1 . .
    N N14 0.5687(3) 0.02327(18) 0.23576(12) 0.0367(4) Uani d . 1 . .
    C C15 0.5951(4) 0.0974(2) 0.16998(14) 0.0342(5) Uani d . 1 . .
    C C16 0.4413(5) 0.1784(3) 0.15504(17) 0.0457(6) Uani d . 1 . .
    H H16 0.325(4) 0.192(2) 0.1957(16) 0.048(7) Uiso d . 1 . .
    C C17 0.4605(6) 0.2394(3) 0.08445(19) 0.0578(8) Uani d . 1 . .
    H H17 0.351(5) 0.292(3) 0.0734(19) 0.069(9) Uiso d . 1 . .
    C C18 0.6315(6) 0.2211(3) 0.02769(18) 0.0593(8) Uani d . 1 . .
    H H18 0.646(5) 0.263(3) -0.024(2) 0.072(9) Uiso d . 1 . .
    C C19 0.7829(5) 0.1407(3) 0.04185(17) 0.0533(7) Uani d . 1 . .
    H H19 0.904(5) 0.127(3) 0.002(2) 0.072(9) Uiso d . 1 . .
    C C20 0.7642(5) 0.0783(3) 0.11150(16) 0.0439(6) Uani d . 1 . .
    H H20 0.866(5) 0.023(3) 0.1218(17) 0.056(8) Uiso d . 1 . .
    C C21 0.4193(4) -0.1793(2) 0.31229(15) 0.0350(5) Uani d . 1 . .
    H H21A 0.575(4) -0.179(2) 0.2917(14) 0.033(6) Uiso d . 1 . .
    H H21B 0.403(4) -0.229(2) 0.3603(15) 0.037(6) Uiso d . 1 . .
    C C22 0.2243(4) -0.2461(2) 0.23746(14) 0.0334(5) Uani d . 1 . .
    C C23 0.2296(5) -0.3733(2) 0.18596(16) 0.0417(6) Uani d . 1 . .
    H H23 0.367(5) -0.412(3) 0.1979(17) 0.058(8) Uiso d . 1 . .
    C C24 0.0439(5) -0.4443(3) 0.12153(18) 0.0528(7) Uani d . 1 . .
    H H24 0.049(5) -0.533(3) 0.0869(17) 0.059(8) Uiso d . 1 . .
    C C25 -0.1440(5) -0.3884(3) 0.10493(18) 0.0546(7) Uani d . 1 . .
    H H25 -0.276(5) -0.439(3) 0.0577(18) 0.064(8) Uiso d . 1 . .
    C C26 -0.1472(5) -0.2606(3) 0.15307(17) 0.0482(6) Uani d . 1 . .
    H H26 -0.285(5) -0.219(3) 0.1429(17) 0.061(8) Uiso d . 1 . .
    C C27 0.0355(5) -0.1909(2) 0.21906(16) 0.0415(6) Uani d . 1 . .
    H H27 0.030(4) -0.103(2) 0.2539(15) 0.038(6) Uiso d . 1 . .
loop_
    _atom_site_aniso_label
    _atom_site_aniso_U_11
    _atom_site_aniso_U_22
    _atom_site_aniso_U_33
    _atom_site_aniso_U_12
    _atom_site_aniso_U_13
    _atom_site_aniso_U_23
    N1 0.0374(10) 0.0241(8) 0.0323(9) 0.0033(7) 0.0113(8) 0.0042(7)
    C2 0.0368(12) 0.0286(10) 0.0328(11) 0.0050(9) 0.0096(9) 0.0071(9)
    N3 0.0432(11) 0.0282(9) 0.0404(11) 0.0049(8) 0.0219(9) 0.0063(8)
    C4 0.0339(12) 0.0288(10) 0.0307(11) 0.0062(9) 0.0062(9) 0.0066(9)
    C5 0.0318(11) 0.0260(10) 0.0284(10) 0.0030(8) 0.0086(9) 0.0062(8)
    C6 0.0288(11) 0.0259(10) 0.0330(11) 0.0030(8) 0.0090(9) 0.0072(8)
    O7 0.0566(11) 0.0281(8) 0.0424(9) 0.0071(7) 0.0204(8) 0.0032(7)
    O8 0.0581(11) 0.0319(8) 0.0532(10) 0.0052(8) 0.0276(9) 0.0153(7)
    C9 0.0301(11) 0.0318(11) 0.0268(10) 0.0046(9) 0.0026(8) 0.0069(8)
    N10 0.0418(12) 0.0279(9) 0.0462(12) 0.0024(8) 0.0149(10) 0.0079(8)
    C11 0.0464(15) 0.0323(12) 0.0540(16) -0.0060(11) 0.0077(13) 0.0106(12)
    C12 0.0374(14) 0.0424(14) 0.0541(16) -0.0033(11) 0.0071(12) 0.0136(12)
    C13 0.0340(13) 0.0371(13) 0.0453(14) 0.0011(10) 0.0120(11) 0.0067(11)
    N14 0.0441(11) 0.0309(9) 0.0336(10) 0.0047(8) 0.0141(8) 0.0063(8)
    C15 0.0361(12) 0.0310(11) 0.0289(11) -0.0022(9) 0.0075(9) 0.0022(9)
    C16 0.0410(14) 0.0533(15) 0.0411(14) 0.0068(12) 0.0079(12) 0.0111(11)
    C17 0.0546(18) 0.0641(18) 0.0554(17) 0.0070(15) -0.0062(14) 0.0257(15)
    C18 0.066(2) 0.0638(18) 0.0395(15) -0.0107(15) -0.0006(14) 0.0215(13)
    C19 0.0581(18) 0.0554(16) 0.0340(13) -0.0086(14) 0.0138(13) 0.0035(12)
    C20 0.0500(15) 0.0402(13) 0.0382(13) 0.0056(12) 0.0165(12) 0.0045(11)
    C21 0.0407(13) 0.0280(11) 0.0371(12) 0.0089(10) 0.0116(10) 0.0065(9)
    C22 0.0390(12) 0.0267(10) 0.0333(11) 0.0026(9) 0.0114(10) 0.0081(8)
    C23 0.0543(16) 0.0312(12) 0.0383(13) 0.0081(11) 0.0136(12) 0.0050(10)
    C24 0.0671(19) 0.0366(14) 0.0437(14) 0.0029(13) 0.0119(14) -0.0061(11)
    C25 0.0545(18) 0.0550(17) 0.0405(14) -0.0035(14) 0.0009(13) -0.0001(12)
    C26 0.0418(15) 0.0514(15) 0.0472(15) 0.0050(12) 0.0026(12) 0.0094(12)
    C27 0.0456(14) 0.0316(12) 0.0443(13) 0.0068(10) 0.0089(11) 0.0040(10)
_geom_special_details
;
 All esds (except the esd in the dihedral angle between two l.s. planes)
 are estimated using the full covariance matrix.  The cell esds are taken
 into account individually in the estimation of esds in distances, angles
 and torsion angles; correlations between esds in cell parameters are only
 used when they are defined by crystal symmetry.  An approximate (isotropic)
 treatment of cell esds is used for estimating esds involving l.s. planes.
;
loop_
    _geom_bond_atom_site_label_1
    _geom_bond_atom_site_label_2
    _geom_bond_site_symmetry_2
    _geom_bond_distance
    _geom_bond_publ_flag
    N1 C2 . 1.369(3) n
    N1 C6 . 1.427(2) n
    N1 C21 . 1.470(3) n
    C2 O8 . 1.228(2) n
    C2 N3 . 1.368(3) n
    N3 C4 . 1.386(3) n
    N3 H3 . 0.86(2) n
    C4 O7 . 1.236(2) n
    C4 C5 . 1.437(3) n
    C5 C9 . 1.408(3) n
    C5 C6 . 1.455(3) n
    C6 N14 . 1.282(3) n
    C9 N10 . 1.316(3) n
    C9 C13 . 1.506(3) n
    N10 C11 . 1.467(3) n
    N10 H10 . 0.90(2) n
    C11 C12 . 1.499(4) n
    C11 H11A . 1.01(3) n
    C11 H11B . 1.00(3) n
    C12 C13 . 1.531(3) n
    C12 H12A . 1.05(3) n
    C12 H12B . 0.98(3) n
    C13 H13A . 0.97(3) n
    C13 H13B . 0.97(3) n
    N14 C15 . 1.407(3) n
    C15 C16 . 1.391(3) n
    C15 C20 . 1.392(3) n
    C16 C17 . 1.383(4) n
    C16 H16 . 0.96(3) n
    C17 C18 . 1.381(4) n
    C17 H17 . 0.95(3) n
    C18 C19 . 1.373(4) n
    C18 H18 . 0.99(3) n
    C19 C20 . 1.379(4) n
    C19 H19 . 0.97(3) n
    C20 H20 . 0.93(3) n
    C21 C22 . 1.507(3) n
    C21 H21A . 0.97(2) n
    C21 H21B . 0.99(2) n
    C22 C27 . 1.381(3) n
    C22 C23 . 1.395(3) n
    C23 C24 . 1.384(4) n
    C23 H23 . 0.99(3) n
    C24 C25 . 1.375(4) n
    C24 H24 . 0.96(3) n
    C25 C26 . 1.379(4) n
    C25 H25 . 1.00(3) n
    C26 C27 . 1.384(4) n
    C26 H26 . 1.00(3) n
    C27 H27 . 0.96(2) n
loop_
    _geom_angle_atom_site_label_1
    _geom_angle_atom_site_label_2
    _geom_angle_atom_site_label_3
    _geom_angle_site_symmetry_1
    _geom_angle_site_symmetry_3
    _geom_angle
    _geom_angle_publ_flag
    C2 N1 C6 . . 122.57(17) n
    C2 N1 C21 . . 116.70(17) n
    C6 N1 C21 . . 118.51(17) n
    O8 C2 N3 . . 121.31(19) n
    O8 C2 N1 . . 122.72(19) n
    N3 C2 N1 . . 115.97(18) n
    C2 N3 C4 . . 126.16(19) n
    C2 N3 H3 . . 115.4(16) n
    C4 N3 H3 . . 118.5(16) n
    O7 C4 N3 . . 117.81(19) n
    O7 C4 C5 . . 126.25(19) n
    N3 C4 C5 . . 115.94(18) n
    C9 C5 C4 . . 118.04(18) n
    C9 C5 C6 . . 122.50(18) n
    C4 C5 C6 . . 119.06(17) n
    N14 C6 N1 . . 113.57(18) n
    N14 C6 C5 . . 131.61(19) n
    N1 C6 C5 . . 114.81(17) n
    N10 C9 C5 . . 124.5(2) n
    N10 C9 C13 . . 107.55(19) n
    C5 C9 C13 . . 127.79(19) n
    C9 N10 C11 . . 114.7(2) n
    C9 N10 H10 . . 120.3(16) n
    C11 N10 H10 . . 124.8(16) n
    N10 C11 C12 . . 101.68(19) n
    N10 C11 H11A . . 109.7(17) n
    C12 C11 H11A . . 115.6(17) n
    N10 C11 H11B . . 110.5(16) n
    C12 C11 H11B . . 111.4(16) n
    H11A C11 H11B . . 108(2) n
    C11 C12 C13 . . 103.9(2) n
    C11 C12 H12A . . 106.9(15) n
    C13 C12 H12A . . 108.7(15) n
    C11 C12 H12B . . 115.1(15) n
    C13 C12 H12B . . 110.6(15) n
    H12A C12 H12B . . 111(2) n
    C9 C13 C12 . . 103.0(2) n
    C9 C13 H13A . . 113.3(15) n
    C12 C13 H13A . . 117.7(16) n
    C9 C13 H13B . . 109.5(18) n
    C12 C13 H13B . . 107.9(17) n
    H13A C13 H13B . . 105(2) n
    C6 N14 C15 . . 125.54(19) n
    C16 C15 C20 . . 118.3(2) n
    C16 C15 N14 . . 122.3(2) n
    C20 C15 N14 . . 119.0(2) n
    C17 C16 C15 . . 120.3(3) n
    C17 C16 H16 . . 121.3(15) n
    C15 C16 H16 . . 118.4(15) n
    C18 C17 C16 . . 120.8(3) n
    C18 C17 H17 . . 119.4(18) n
    C16 C17 H17 . . 119.7(18) n
    C19 C18 C17 . . 119.1(3) n
    C19 C18 H18 . . 119.3(17) n
    C17 C18 H18 . . 121.6(17) n
    C18 C19 C20 . . 120.6(3) n
    C18 C19 H19 . . 120.2(18) n
    C20 C19 H19 . . 119.2(18) n
    C19 C20 C15 . . 120.8(3) n
    C19 C20 H20 . . 121.4(16) n
    C15 C20 H20 . . 117.7(16) n
    N1 C21 C22 . . 115.08(19) n
    N1 C21 H21A . . 107.5(13) n
    C22 C21 H21A . . 110.5(13) n
    N1 C21 H21B . . 104.6(13) n
    C22 C21 H21B . . 110.5(13) n
    H21A C21 H21B . . 108.3(18) n
    C27 C22 C23 . . 118.0(2) n
    C27 C22 C21 . . 123.7(2) n
    C23 C22 C21 . . 118.2(2) n
    C24 C23 C22 . . 120.5(3) n
    C24 C23 H23 . . 121.3(16) n
    C22 C23 H23 . . 118.2(16) n
    C25 C24 C23 . . 120.6(3) n
    C25 C24 H24 . . 119.8(16) n
    C23 C24 H24 . . 119.5(16) n
    C24 C25 C26 . . 119.6(3) n
    C24 C25 H25 . . 120.6(16) n
    C26 C25 H25 . . 119.9(16) n
    C25 C26 C27 . . 119.9(3) n
    C25 C26 H26 . . 120.6(16) n
    C27 C26 H26 . . 119.4(16) n
    C22 C27 C26 . . 121.4(2) n
    C22 C27 H27 . . 118.9(14) n
    C26 C27 H27 . . 119.7(14) n
loop_
    _geom_torsion_atom_site_label_1
    _geom_torsion_atom_site_label_2
    _geom_torsion_atom_site_label_3
    _geom_torsion_atom_site_label_4
    _geom_torsion_site_symmetry_1
    _geom_torsion_site_symmetry_2
    _geom_torsion_site_symmetry_3
    _geom_torsion_site_symmetry_4
    _geom_torsion
    _geom_torsion_publ_flag
    C6 N1 C2 O8 . . . . 166.1(2) n
    C21 N1 C2 O8 . . . . 3.3(3) n
    C6 N1 C2 N3 . . . . -13.8(3) n
    C21 N1 C2 N3 . . . . -176.6(2) n
    O8 C2 N3 C4 . . . . 173.1(2) n
    N1 C2 N3 C4 . . . . -7.0(3) n
    C2 N3 C4 O7 . . . . -167.7(2) n
    C2 N3 C4 C5 . . . . 12.0(3) n
    O7 C4 C5 C9 . . . . 9.8(3) n
    N3 C4 C5 C9 . . . . -169.9(2) n
    O7 C4 C5 C6 . . . . -177.4(2) n
    N3 C4 C5 C6 . . . . 3.0(3) n
    C2 N1 C6 N14 . . . . -154.0(2) n
    C21 N1 C6 N14 . . . . 8.5(3) n
    C2 N1 C6 C5 . . . . 27.1(3) n
    C21 N1 C6 C5 . . . . -170.4(2) n
    C9 C5 C6 N14 . . . . -26.9(4) n
    C4 C5 C6 N14 . . . . 160.5(2) n
    C9 C5 C6 N1 . . . . 151.8(2) n
    C4 C5 C6 N1 . . . . -20.7(3) n
    C4 C5 C9 N10 . . . . -15.1(3) n
    C6 C5 C9 N10 . . . . 172.4(2) n
    C4 C5 C9 C13 . . . . 159.9(2) n
    C6 C5 C9 C13 . . . . -12.7(4) n
    C5 C9 N10 C11 . . . . 176.1(2) n
    C13 C9 N10 C11 . . . . 0.3(3) n
    C9 N10 C11 C12 . . . . -18.9(3) n
    N10 C11 C12 C13 . . . . 28.4(3) n
    N10 C9 C13 C12 . . . . 18.0(3) n
    C5 C9 C13 C12 . . . . -157.6(2) n
    C11 C12 C13 C9 . . . . -28.8(3) n
    N1 C6 N14 C15 . . . . 158.8(2) n
    C5 C6 N14 C15 . . . . -22.4(4) n
    C6 N14 C15 C16 . . . . -42.4(3) n
    C6 N14 C15 C20 . . . . 144.7(2) n
    C20 C15 C16 C17 . . . . -1.0(4) n
    N14 C15 C16 C17 . . . . -174.0(2) n
    C15 C16 C17 C18 . . . . 0.1(4) n
    C16 C17 C18 C19 . . . . 0.3(4) n
    C17 C18 C19 C20 . . . . 0.3(4) n
    C18 C19 C20 C15 . . . . -1.3(4) n
    C16 C15 C20 C19 . . . . 1.6(3) n
    N14 C15 C20 C19 . . . . 174.8(2) n
    C2 N1 C21 C22 . . . . 84.4(2) n
    C6 N1 C21 C22 . . . . -79.1(2) n
    N1 C21 C22 C27 . . . . -10.3(3) n
    N1 C21 C22 C23 . . . . 172.27(19) n
    C27 C22 C23 C24 . . . . -3.3(3) n
    C21 C22 C23 C24 . . . . 174.3(2) n
    C22 C23 C24 C25 . . . . 2.5(4) n
    C23 C24 C25 C26 . . . . -0.1(4) n
    C24 C25 C26 C27 . . . . -1.6(4) n
    C23 C22 C27 C26 . . . . 1.6(3) n
    C21 C22 C27 C26 . . . . -175.8(2) n
    C25 C26 C27 C22 . . . . 0.8(4) n
loop_
    _geom_hbond_atom_site_label_D
    _geom_hbond_atom_site_label_H
    _geom_hbond_atom_site_label_A
    _geom_hbond_site_symmetry_D
    _geom_hbond_site_symmetry_H
    _geom_hbond_site_symmetry_A
    _geom_hbond_distance_DH
    _geom_hbond_distance_HA
    _geom_hbond_distance_DA
    _geom_hbond_angle_DHA
    _geom_hbond_publ_flag
    N10 H10 O7 1_555 1_555 1_555 0.90(2) 2.03(2) 2.664(3) 127(2) yes
    N10 H10 O7 1_555 1_555 2_666 0.90(2) 2.22(2) 2.891(3) 131(2) yes
    N3 H3 O8 1_555 1_555 2_556 0.86(2) 2.10(2) 2.937(3) 165(2) yes
