# Supplementary material for: 1-Benzyl-6-phenyl­imino-5-(pyrrol-2-yl­idene)hexa­hydro­pyrimidine-2,4-dione
Source: Acta Crystallogr Sect E Struct Rep Online. 2008 Jan 23;64(Pt 2):o483. doi: 10.1107/S1600536808001384 (PMC2960353; doi:10.1107/S1600536808001384)
Supplement: Supplementary file 2 [file e-64-0o483-Isup2.hkl]

# 
# h,k,l, Fc-squared, Fo-squared, sigma(Fo-squared) and status flag 
# 
data_I
_shelx_title ' shelx in P-1' 
_shelx_refln_list_code          4 
_shelx_F_calc_maximum      123.07 
_exptl_crystal_F_000       380.00 
_reflns_d_resolution_high  0.7115 
 
loop_ 
 _symmetry_equiv_pos_as_xyz 
 'x, y, z' 
 '-x, -y, -z' 
 
_cell_length_a     5.7844 
_cell_length_b    10.3783 
_cell_length_c    15.5947 
_cell_angle_alpha 102.640 
_cell_angle_beta   93.320 
_cell_angle_gamma 102.450 
 
_shelx_F_squared_multiplier     1.000 
 
loop_ 
 _refln_index_h 
 _refln_index_k 
 _refln_index_l 
 _refln_F_squared_calc 
 _refln_F_squared_meas 
 _refln_F_squared_sigma 
 _refln_observed_status 
   1   0   0     1125.58     1153.39     12.30 o 
   2   0   0       56.65       67.22      2.47 o 
   3   0   0      169.97      171.01      5.22 o 
   4   0   0       38.92       43.33      3.84 o 
   5   0   0       58.00       54.58      4.39 o 
   6   0   0      195.65      195.37      7.41 o 
   7   0   0       34.06       35.38      5.21 o 
  -8   1   0        0.01        9.87      5.21 o 
  -7   1   0        9.14        6.86      4.66 o 
  -6   1   0       50.99       53.48      4.94 o 
  -5   1   0       11.49        4.94      3.57 o 
  -4   1   0        2.26        0.82      3.02 o 
  -3   1   0        5.47        3.84      1.92 o 
  -2   1   0        3.52        6.31      1.65 o 
  -1   1   0    11061.56    11318.42     39.94 o 
   0   1   0     1074.50     1054.84      6.21 o 
   1   1   0     1024.18      983.99     12.79 o 
   2   1   0       71.59       77.37      2.74 o 
   3   1   0      395.07      423.51     12.37 o 
   4   1   0       34.93       35.11      3.57 o 
   5   1   0      180.69      173.97      6.04 o 
   6   1   0       11.35        5.48      4.11 o 
   7   1   0       10.37       15.91      5.21 o 
  -8   2   0        2.16        0.27      5.21 o 
  -7   2   0        1.20       -4.39      4.39 o 
  -6   2   0        0.89        1.92      3.84 o 
  -5   2   0        0.59        7.95      3.29 o 
  -4   2   0      469.13      480.11     14.84 o 
  -3   2   0      778.88      829.57     18.73 o 
  -2   2   0      167.62      153.24      4.67 o 
  -1   2   0        0.75        6.58      1.65 o 
   0   2   0      173.58      172.30      3.59 o 
   1   2   0     1812.49     1890.39     20.12 o 
   2   2   0       16.05       15.63      1.92 o 
   3   2   0      696.61      748.86     19.54 o 
   4   2   0       93.09       89.70      4.66 o 
   5   2   0       74.39       72.41      4.66 o 
   6   2   0        0.24        0.27      4.11 o 
   7   2   0        0.36        3.56      4.94 o 
  -8   3   0        0.66        0.55      5.48 o 
  -7   3   0        0.64       -4.11      4.11 o 
  -6   3   0        0.02        1.92      3.56 o 
  -5   3   0       34.27       26.33      4.11 o 
  -4   3   0      213.40      227.00      6.86 o 
  -3   3   0       21.28       26.60      2.47 o 
  -2   3   0       15.56       10.70      1.92 o 
  -1   3   0     1079.90     1114.50     16.08 o 
   0   3   0      351.24      347.82      7.71 o 
   1   3   0       17.03        9.60      2.19 o 
   2   3   0      323.17      348.95     10.72 o 
   3   3   0       12.66        9.87      2.74 o 
   4   3   0      171.18      175.07      6.04 o 
   5   3   0        0.11        1.10      3.56 o 
   6   3   0        4.37        4.39      4.11 o 
   7   3   0        0.01       -1.65      4.94 o 
  -8   4   0        1.49        3.84      4.94 o 
  -7   4   0        4.05        6.03      4.39 o 
  -6   4   0        4.91        6.31      3.84 o 
  -5   4   0       12.35        3.57      4.11 o 
  -4   4   0        1.87        4.66      3.29 o 
  -3   4   0        1.01       -1.10      2.19 o 
  -2   4   0      148.39      169.64      5.49 o 
  -1   4   0      844.38      835.82     15.73 o 
   0   4   0       24.13       22.94      1.44 o 
   1   4   0       10.01        9.05      1.92 o 
   2   4   0      429.87      438.93     12.92 o 
   3   4   0      134.63      136.64      4.94 o 
   4   4   0        0.33       -3.29      3.29 o 
   5   4   0        5.09       12.07      3.84 o 
   6   4   0       17.01       14.53      4.66 o 
   7   4   0        0.09        4.39      4.94 o 
  -8   5   0        1.43        2.19      4.94 o 
  -7   5   0       12.75       18.10      4.66 o 
  -6   5   0        1.79       -2.47      3.56 o 
  -5   5   0        3.48        1.10      3.29 o 
  -4   5   0       18.01       10.97      3.57 o 
  -3   5   0        4.98        4.66      2.47 o 
  -2   5   0     1756.87     1802.82     27.70 o 
  -1   5   0      691.57      715.85     16.53 o 
   0   5   0       55.31       60.35      1.94 o 
   1   5   0       71.71       69.95      3.02 o 
   2   5   0       73.29       71.87      3.84 o 
   3   5   0        3.52       -0.55      3.56 o 
   4   5   0       32.72       26.33      3.84 o 
   5   5   0       61.92       58.42      5.21 o 
   6   5   0        1.83        6.58      4.94 o 
  -7   6   0        3.29        5.48      4.11 o 
  -6   6   0        2.51        2.47      4.11 o 
  -5   6   0       22.37       18.10      3.84 o 
  -4   6   0        0.26        1.37      3.29 o 
  -3   6   0       24.21       19.20      3.02 o 
  -2   6   0      400.80      383.04     11.27 o 
  -1   6   0      130.23      133.64      4.12 o 
   0   6   0       59.50       72.54      3.02 o 
   1   6   0        7.89       10.97      2.74 o 
   2   6   0        0.02        1.37      3.29 o 
   3   6   0      113.19      100.68      5.21 o 
   4   6   0        0.56        0.55      3.84 o 
   5   6   0       21.35       18.65      4.66 o 
   6   6   0       10.14       14.26      4.94 o 
  -7   7   0        0.63       -0.55      4.66 o 
  -6   7   0       24.91       20.29      4.11 o 
  -5   7   0      142.50      145.68      6.31 o 
  -4   7   0       11.97       14.53      3.57 o 
  -3   7   0        0.03       -3.29      3.29 o 
  -2   7   0       16.59       13.99      3.29 o 
  -1   7   0      132.26      123.20      4.66 o 
   0   7   0       15.07       18.87      2.22 o 
   1   7   0      491.75      478.41     14.29 o 
   2   7   0      170.31      167.93      5.76 o 
   3   7   0        5.50        7.13      3.29 o 
   4   7   0        3.28        1.10      4.11 o 
   5   7   0        1.40       -0.82      4.66 o 
  -7   8   0        2.80        9.32      4.94 o 
  -6   8   0       11.41       13.44      4.11 o 
  -5   8   0        3.97        8.23      3.84 o 
  -4   8   0        5.62       -1.65      3.29 o 
  -3   8   0      151.69      144.87      5.49 o 
  -2   8   0       46.64       45.53      3.84 o 
  -1   8   0        0.71       -0.55      3.02 o 
   0   8   0       57.92       50.96      3.00 o 
   1   8   0       32.06       30.17      3.84 o 
   2   8   0      327.47      307.75      8.51 o 
   3   8   0        4.65        3.29      3.84 o 
   4   8   0        6.02        2.19      4.39 o 
   5   8   0       41.97       44.15      6.03 o 
  -7   9   0       11.77       12.89      5.21 o 
  -6   9   0       16.06       16.45      4.39 o 
  -5   9   0        4.85        3.02      3.56 o 
  -4   9   0       12.32       17.55      3.56 o 
  -3   9   0      126.68      120.98      5.21 o 
  -2   9   0        1.85        0.00      3.02 o 
  -1   9   0        0.00       -3.29      3.29 o 
   0   9   0      260.96      265.62      5.51 o 
   1   9   0        2.39       -1.65      3.56 o 
   2   9   0       10.30        5.48      4.39 o 
   3   9   0        4.73        4.94      4.11 o 
   4   9   0       13.52       15.91      5.21 o 
  -6  10   0        5.26       -0.82      4.94 o 
  -5  10   0        0.16        0.27      3.84 o 
  -4  10   0        6.12        5.48      3.84 o 
  -3  10   0        5.64        2.47      3.84 o 
  -2  10   0       16.17       13.71      3.84 o 
  -1  10   0       13.79       15.36      3.29 o 
   0  10   0        3.11        2.33      2.61 o 
   1  10   0        6.03        4.94      3.56 o 
   2  10   0       11.16        5.48      4.11 o 
   3  10   0        4.74        7.40      4.11 o 
   4  10   0        0.42       15.90      5.21 o 
  -6  11   0        2.58       10.69      4.94 o 
  -5  11   0        0.10        0.27      4.39 o 
  -4  11   0       27.96       28.52      4.66 o 
  -3  11   0       63.40       67.75      4.94 o 
  -2  11   0       13.02       11.52      3.84 o 
  -1  11   0        4.54        7.40      3.84 o 
   0  11   0        9.47        9.89      5.21 o 
   1  11   0       30.76       35.38      4.66 o 
   2  11   0        4.20        2.74      4.39 o 
   3  11   0       48.36       51.56      6.86 o 
  -5  12   0        0.38       -3.84      4.66 o 
  -4  12   0        5.40       -3.02      4.66 o 
  -3  12   0       23.84       21.66      4.66 o 
  -2  12   0        4.67        8.23      4.11 o 
  -1  12   0       24.15       30.71      4.66 o 
   0  12   0       12.92       25.50      3.10 o 
   1  12   0        3.01        6.03      4.66 o 
   2  12   0       14.11       25.50      5.21 o 
  -4  13   0        3.55       -0.82      4.66 o 
  -3  13   0        0.17       -4.66      4.66 o 
  -2  13   0        0.11       -0.55      4.39 o 
  -1  13   0        3.93        6.86      4.94 o 
   0  13   0        0.26        6.99      3.49 o 
   1  13   0        5.78        8.50      5.21 o 
  -3  14   0        5.15       10.69      5.21 o 
  -2  14   0        2.97       25.78      5.48 o 
  -1  14   0       19.11       27.15      6.03 o 
   1 -14   1       12.57       20.02      5.48 o 
   2 -14   1       12.12        9.32      5.48 o 
   3 -14   1        0.06        3.84      4.94 o 
  -1 -13   1       14.55       16.45      5.48 o 
   0 -13   1        2.63       -3.43      4.80 o 
   1 -13   1        1.32        6.58      4.94 o 
   2 -13   1        0.05       12.34      4.39 o 
   3 -13   1        1.79        1.65      4.66 o 
   4 -13   1        2.84        1.10      4.94 o 
   5 -13   1        8.99       11.24      5.21 o 
  -2 -12   1        0.44        9.05      4.94 o 
  -1 -12   1       13.60        9.32      4.94 o 
   0 -12   1        0.30        1.34      2.81 o 
   1 -12   1        2.55       11.52      3.84 o 
   2 -12   1        5.91        4.66      4.11 o 
   3 -12   1       11.38       12.89      4.11 o 
   4 -12   1        9.58        5.48      4.66 o 
   5 -12   1        0.48       -3.02      4.94 o 
  -3 -11   1        2.90        4.94      5.21 o 
  -2 -11   1       10.17       18.37      4.39 o 
  -1 -11   1       24.83       23.58      4.66 o 
   0 -11   1        3.96        8.90      2.61 o 
   1 -11   1        5.58        1.10      3.84 o 
   2 -11   1        0.64        3.84      3.29 o 
   3 -11   1       11.33        6.86      3.84 o 
   4 -11   1       51.65       44.16      4.94 o 
   5 -11   1        1.55        5.48      4.11 o 
   6 -11   1        7.34        7.95      4.94 o 
  -4 -10   1        9.43       22.76      5.21 o 
  -3 -10   1       13.27       11.52      4.66 o 
  -2 -10   1        0.23        5.76      3.56 o 
  -1 -10   1       20.80       23.86      4.11 o 
   0 -10   1       30.03       30.69      3.00 o 
   1 -10   1       17.15       17.28      3.57 o 
   2 -10   1       35.15       32.64      4.11 o 
   3 -10   1        0.01       -3.56      3.56 o 
   4 -10   1        9.35        3.56      3.84 o 
   5 -10   1       40.02       34.56      4.94 o 
   6 -10   1       14.38       10.69      5.21 o 
  -5  -9   1        0.09        0.55      5.21 o 
  -4  -9   1        3.86        2.47      5.21 o 
  -3  -9   1       18.94       17.00      4.66 o 
  -2  -9   1      262.40      273.08      8.51 o 
  -1  -9   1        3.34       -3.29      3.56 o 
   0  -9   1      661.49      645.22     12.92 o 
   1  -9   1        1.73       -3.29      3.29 o 
   2  -9   1       34.01       32.36      3.84 o 
   3  -9   1       25.96       26.88      3.84 o 
   4  -9   1       30.29       27.97      4.11 o 
   5  -9   1        7.94        6.86      3.84 o 
   6  -9   1       26.93       29.07      5.21 o 
   7  -9   1        8.05        4.94      5.48 o 
  -5  -8   1        1.77        7.68      4.66 o 
  -4  -8   1        7.45        0.00      4.66 o 
  -3  -8   1      242.01      247.54      7.68 o 
  -2  -8   1       91.02       95.73      5.21 o 
  -1  -8   1        0.02       -3.56      3.56 o 
   0  -8   1        1.01       -0.69      3.15 o 
   1  -8   1       18.58       11.24      3.29 o 
   2  -8   1       26.60       27.15      3.57 o 
   3  -8   1      281.12      282.20      8.78 o 
   4  -8   1        0.00       -3.56      3.56 o 
   5  -8   1        9.36       16.73      3.84 o 
   6  -8   1        2.64        0.55      4.39 o 
   7  -8   1       13.72       15.91      5.21 o 
  -6  -7   1        0.00       -1.92      5.21 o 
  -5  -7   1       46.16       48.27      5.49 o 
  -4  -7   1        0.25       -4.11      4.11 o 
  -3  -7   1        0.28       -3.56      3.56 o 
  -2  -7   1      153.59      147.07      5.76 o 
  -1  -7   1      110.35      108.92      4.94 o 
   0  -7   1       28.53       30.17      2.33 o 
   1  -7   1       55.55       65.28      3.57 o 
   2  -7   1      126.95      121.82      4.39 o 
   3  -7   1      449.31      479.41     14.29 o 
   4  -7   1        0.20       -2.47      3.02 o 
   5  -7   1       54.72       54.31      4.66 o 
   6  -7   1        3.65        2.47      3.84 o 
   7  -7   1       14.35       16.45      4.94 o 
  -6  -6   1       24.81       33.18      6.03 o 
  -5  -6   1       41.12       31.54      4.94 o 
  -4  -6   1        1.88       -3.84      3.84 o 
  -3  -6   1       33.37       38.67      3.84 o 
  -2  -6   1       19.95       19.20      3.57 o 
  -1  -6   1        0.00       -2.74      2.74 o 
   0  -6   1      451.99      466.57      9.43 o 
   1  -6   1        0.07       -2.19      2.19 o 
   2  -6   1      203.80      230.04      6.86 o 
   3  -6   1       39.99       44.16      3.57 o 
   4  -6   1       16.18       17.28      3.57 o 
   5  -6   1       12.10       12.61      3.29 o 
   6  -6   1       19.55       10.42      4.39 o 
   7  -6   1        0.16        4.94      4.11 o 
  -6  -5   1       41.89       43.88      5.76 o 
  -5  -5   1        1.93        1.65      3.56 o 
  -4  -5   1       34.33       34.01      4.11 o 
  -3  -5   1       20.01       20.57      3.84 o 
  -2  -5   1       37.82       29.90      3.02 o 
  -1  -5   1        8.25       11.79      2.19 o 
   0  -5   1      321.70      308.77      6.59 o 
   1  -5   1       50.61       47.46      2.47 o 
   2  -5   1       68.20       60.08      3.02 o 
   3  -5   1      348.05      341.72      9.89 o 
   4  -5   1       51.61       56.23      4.39 o 
   5  -5   1       58.58       52.66      4.39 o 
   6  -5   1        4.51        3.29      3.84 o 
   7  -5   1        0.00       -2.74      4.39 o 
   8  -5   1        0.08        1.37      5.21 o 
  -7  -4   1       15.26       13.44      5.76 o 
  -6  -4   1        5.82        0.00      4.39 o 
  -5  -4   1        0.43       -0.27      3.84 o 
  -4  -4   1       36.47       32.36      4.11 o 
  -3  -4   1        2.07        4.39      3.02 o 
  -2  -4   1       10.29       12.34      2.47 o 
  -1  -4   1      112.74      130.35      4.12 o 
   0  -4   1      689.67      674.06     14.75 o 
   1  -4   1       52.84       52.67      2.47 o 
   2  -4   1      987.21      993.21     18.49 o 
   3  -4   1      121.25      141.59      3.84 o 
   4  -4   1      114.26      116.88      4.66 o 
   5  -4   1       23.05       19.47      3.84 o 
   6  -4   1        8.99        6.86      3.84 o 
   7  -4   1        0.04       -2.19      4.11 o 
   8  -4   1        1.72       -4.94      5.76 o 
  -7  -3   1        0.98       -1.37      5.48 o 
  -6  -3   1        6.26        7.68      4.11 o 
  -5  -3   1        3.61        5.48      3.56 o 
  -4  -3   1        2.31       -3.84      3.84 o 
  -3  -3   1      709.94      746.52     20.64 o 
  -2  -3   1      217.45      216.93      6.04 o 
  -1  -3   1       12.24       16.45      1.92 o 
   0  -3   1        4.70        5.76      2.06 o 
   1  -3   1      247.53      266.66      7.42 o 
   2  -3   1      400.05      395.54     10.18 o 
   3  -3   1        2.35        2.47      2.19 o 
   4  -3   1        3.01        5.48      3.02 o 
   5  -3   1       15.48       16.45      3.84 o 
   6  -3   1        0.58        7.40      3.56 o 
   7  -3   1        0.80        1.10      4.11 o 
   8  -3   1       20.15       30.71      6.03 o 
  -7  -2   1       12.60       13.44      5.21 o 
  -6  -2   1        3.32        0.82      4.11 o 
  -5  -2   1        3.82        0.00      3.56 o 
  -4  -2   1      199.43      200.07      6.59 o 
  -3  -2   1      765.03      764.31     19.55 o 
  -2  -2   1      735.42      700.74     15.71 o 
  -1  -2   1       50.26       58.71      2.47 o 
   0  -2   1      126.73      109.41      7.56 o 
   1  -2   1     1197.35     1132.21     13.93 o 
   2  -2   1       85.26       99.89      2.74 o 
   3  -2   1      313.16      310.73      9.34 o 
   4  -2   1      216.43      225.91      6.86 o 
   5  -2   1      120.31      125.92      5.49 o 
   6  -2   1        0.93        1.92      4.11 o 
   7  -2   1        5.54        9.32      4.11 o 
   8  -2   1        5.64       13.16      6.03 o 
  -7  -1   1       23.40       22.49      4.94 o 
  -6  -1   1        1.25        3.29      3.84 o 
  -5  -1   1        3.84        0.55      3.56 o 
  -4  -1   1      124.91      139.11      4.94 o 
  -3  -1   1        3.37        7.95      2.19 o 
  -2  -1   1        0.05        4.11      1.65 o 
  -1  -1   1      424.59      460.15      9.38 o 
   0  -1   1       53.16       44.53      1.37 o 
   1  -1   1     1915.93     1919.94     16.39 o 
   2  -1   1      653.31      672.14     13.51 o 
   3  -1   1      122.73      122.67      3.57 o 
   4  -1   1       27.98       28.25      3.29 o 
   5  -1   1       13.78       13.16      3.84 o 
   6  -1   1      144.46      131.14      6.86 o 
   7  -1   1        1.65        2.47      4.39 o 
  -7   0   1       33.91       31.26      5.48 o 
  -6   0   1       81.97       78.72      5.49 o 
  -5   0   1       13.87       15.63      3.84 o 
  -4   0   1       19.03       18.10      3.29 o 
  -3   0   1       11.66       15.91      2.19 o 
  -2   0   1       13.08       10.15      1.92 o 
  -1   0   1      315.34      313.75      7.17 o 
   0   0   1     1528.95     1437.70      9.83 o 
   1   0   1      214.87      220.68      6.33 o 
   2   0   1       18.42       10.70      1.92 o 
   3   0   1        9.07        8.23      2.19 o 
   4   0   1        0.01        0.00      3.02 o 
   5   0   1        5.62        1.65      3.56 o 
   6   0   1       12.50       14.26      4.11 o 
   7   0   1        6.43        7.40      4.94 o 
  -8   1   1       10.56       15.08      5.48 o 
  -7   1   1        0.52       -4.66      4.66 o 
  -6   1   1       41.17       37.57      4.66 o 
  -5   1   1       62.75       60.34      4.39 o 
  -4   1   1        3.54        4.66      3.02 o 
  -3   1   1        1.02        5.48      1.92 o 
  -2   1   1       69.55       66.68      2.47 o 
  -1   1   1      931.91      876.31     11.41 o 
   0   1   1       70.81       70.59      1.45 o 
   1   1   1     1470.60     1445.22     16.20 o 
   2   1   1      707.33      741.13     15.16 o 
   3   1   1       30.88       34.28      2.74 o 
   4   1   1       37.09       38.95      3.84 o 
   5   1   1       39.71       40.86      4.39 o 
   6   1   1       44.40       33.19      4.94 o 
   7   1   1       31.22       35.38      6.03 o 
  -8   2   1        2.25        9.32      5.21 o 
  -7   2   1       10.32        5.76      4.66 o 
  -6   2   1       50.63       51.84      4.66 o 
  -5   2   1       28.28       27.15      3.84 o 
  -4   2   1       28.19       22.49      3.57 o 
  -3   2   1     1085.26     1198.72     22.08 o 
  -2   2   1      562.95      572.81     12.95 o 
  -1   2   1        3.34        3.84      1.65 o 
   0   2   1     1847.73     1750.88     11.93 o 
   1   2   1     1285.09     1263.62     17.21 o 
   2   2   1       15.81       13.16      2.19 o 
   3   2   1       84.65       86.42      3.57 o 
   4   2   1       44.15       42.79      4.39 o 
   5   2   1       51.15       43.33      4.66 o 
   6   2   1        3.05       -2.47      4.39 o 
   7   2   1        0.36        3.56      4.94 o 
  -8   3   1        3.90        1.92      5.21 o 
  -7   3   1        0.35       -4.11      4.11 o 
  -6   3   1       17.49       23.04      4.11 o 
  -5   3   1      122.08      113.85      5.49 o 
  -4   3   1       71.22       91.07      4.39 o 
  -3   3   1      230.72      236.42      6.59 o 
  -2   3   1       22.27       18.38      1.92 o 
  -1   3   1       41.62       35.11      2.19 o 
   0   3   1      369.03      356.45      6.91 o 
   1   3   1     1170.04     1210.56     18.82 o 
   2   3   1      286.47      324.13      9.61 o 
   3   3   1       87.64       83.40      3.84 o 
   4   3   1        1.65        6.86      3.56 o 
   5   3   1       34.19       35.93      4.66 o 
   6   3   1        0.22        0.27      4.11 o 
   7   3   1        4.21       -3.02      5.48 o 
  -8   4   1        2.13        1.65      4.94 o 
  -7   4   1        1.88        4.11      4.11 o 
  -6   4   1       50.22       49.64      4.39 o 
  -5   4   1       19.73       12.89      3.84 o 
  -4   4   1        0.23        3.56      3.02 o 
  -3   4   1       66.72       69.40      3.29 o 
  -2   4   1        1.80        1.37      1.92 o 
  -1   4   1      127.48      124.89      4.12 o 
   0   4   1      289.49      277.49      6.12 o 
   1   4   1       77.47       74.35      3.02 o 
   2   4   1      232.77      229.80      6.59 o 
   3   4   1       82.80       81.47      4.39 o 
   4   4   1      161.84      147.89      5.76 o 
   5   4   1        3.41        6.31      3.84 o 
   6   4   1        0.18       -1.92      4.39 o 
  -8   5   1        0.77        3.29      4.94 o 
  -7   5   1        2.43        7.68      4.11 o 
  -6   5   1        9.42        9.05      4.11 o 
  -5   5   1       71.76       73.51      4.66 o 
  -4   5   1       13.48       17.55      3.57 o 
  -3   5   1        1.62       -0.55      2.47 o 
  -2   5   1      472.25      489.70     13.20 o 
  -1   5   1     1559.39     1680.79     25.47 o 
   0   5   1       65.15       70.81      2.13 o 
   1   5   1        0.60        0.55      2.19 o 
   2   5   1       32.10       27.70      3.57 o 
   3   5   1       45.61       45.53      4.11 o 
   4   5   1        3.28        1.92      3.56 o 
   5   5   1       66.18       61.44      5.49 o 
   6   5   1        0.96        5.21      5.21 o 
  -7   6   1        0.34       -0.27      4.39 o 
  -6   6   1       37.57       32.36      4.11 o 
  -5   6   1       12.27       15.63      3.57 o 
  -4   6   1        0.01        4.66      3.29 o 
  -3   6   1       74.77       70.77      3.84 o 
  -2   6   1      427.47      459.75     14.29 o 
  -1   6   1      219.32      228.41      7.14 o 
   0   6   1        1.34        0.41      1.55 o 
   1   6   1       64.84       73.79      3.84 o 
   2   6   1       76.26       69.95      4.39 o 
   3   6   1       19.59       17.00      3.84 o 
   4   6   1       24.88       26.05      4.39 o 
   5   6   1       13.61        4.39      5.21 o 
   6   6   1        0.00       -1.37      5.21 o 
  -7   7   1        0.08       10.15      4.66 o 
  -6   7   1       15.55       21.39      4.39 o 
  -5   7   1      165.44      160.51      6.31 o 
  -4   7   1       17.43       17.28      3.84 o 
  -3   7   1        0.40        7.68      3.29 o 
  -2   7   1       53.86       56.78      3.84 o 
  -1   7   1       47.52       40.32      3.57 o 
   0   7   1       70.32       72.57      2.91 o 
   1   7   1      154.34      147.35      5.49 o 
   2   7   1      742.51      757.01     22.00 o 
   3   7   1       86.40       86.68      5.49 o 
   4   7   1        0.59        1.65      4.11 o 
   5   7   1        1.58        4.39      4.66 o 
  -7   8   1        2.81        2.19      4.94 o 
  -6   8   1        7.55        9.60      4.11 o 
  -5   8   1       58.33       63.63      5.21 o 
  -4   8   1        1.96        2.19      3.29 o 
  -3   8   1      115.96      103.43      4.94 o 
  -2   8   1       32.98       41.69      3.57 o 
  -1   8   1       24.45       19.47      3.57 o 
   0   8   1      180.89      177.27      4.07 o 
   1   8   1      621.51      580.76     17.04 o 
   2   8   1       30.38       25.23      4.11 o 
   3   8   1        0.06       -0.82      3.84 o 
   4   8   1        5.55        1.10      4.11 o 
   5   8   1       26.81       27.42      6.03 o 
  -7   9   1       11.25       16.45      5.48 o 
  -6   9   1        0.06        9.32      3.84 o 
  -5   9   1       46.02       51.56      4.94 o 
  -4   9   1       31.05       29.07      4.11 o 
  -3   9   1        9.09        4.94      3.56 o 
  -2   9   1       73.89       62.54      4.11 o 
  -1   9   1        4.76       -3.29      3.29 o 
   0   9   1        7.74       11.69      2.42 o 
   1   9   1        0.08        7.95      3.56 o 
   2   9   1       15.18       10.97      4.11 o 
   3   9   1        4.00        3.02      4.11 o 
   4   9   1        0.74        0.27      4.94 o 
  -6  10   1        1.17       -3.02      4.66 o 
  -5  10   1        0.25       -2.74      3.56 o 
  -4  10   1       10.02        7.68      3.84 o 
  -3  10   1       85.77       73.51      5.21 o 
  -2  10   1       64.09       61.71      4.66 o 
  -1  10   1       26.65       35.38      4.11 o 
   0  10   1       31.71       29.93      3.10 o 
   1  10   1        2.93        2.19      3.56 o 
   2  10   1        7.79       -4.94      4.94 o 
   3  10   1       37.99       45.25      5.76 o 
   4  10   1       28.89       41.96      6.31 o 
  -6  11   1        0.33       12.89      4.66 o 
  -5  11   1        3.57       -1.92      4.39 o 
  -4  11   1        1.35        4.66      3.84 o 
  -3  11   1        8.72       13.44      4.11 o 
  -2  11   1       12.41       10.69      4.11 o 
  -1  11   1        7.31        5.76      3.84 o 
   0  11   1       12.33       11.39      2.89 o 
   1  11   1       12.12       13.44      4.11 o 
   2  11   1        2.82        6.58      4.66 o 
   3  11   1        4.62        1.10      4.94 o 
  -5  12   1        0.26       -5.21      5.21 o 
  -4  12   1        0.08       -2.74      4.94 o 
  -3  12   1        0.18       -1.10      4.11 o 
  -2  12   1        0.06        1.65      4.11 o 
  -1  12   1        8.75        8.23      4.11 o 
   0  12   1       40.67       46.19      3.68 o 
   1  12   1        1.54        7.95      4.39 o 
   2  12   1        8.06        8.23      5.21 o 
  -4  13   1        0.51       -1.37      4.94 o 
  -3  13   1       25.26       33.46      5.48 o 
  -2  13   1        2.19       -4.39      5.21 o 
  -1  13   1        9.86       14.26      4.94 o 
   0  13   1       21.26       30.09      4.25 o 
   1  13   1        0.17       -1.92      5.21 o 
  -2  14   1        7.77       10.97      5.48 o 
   0 -14   2        0.74       -9.05     10.15 o 
   1 -14   2       12.16       11.79      5.21 o 
   2 -14   2       20.02       28.79      5.76 o 
   3 -14   2        1.31        4.66      4.94 o 
  -1 -13   2       15.84       -3.84      6.31 o 
   0 -13   2       28.78       28.85      4.11 o 
   1 -13   2       14.13       16.73      5.21 o 
   2 -13   2        7.96        9.05      4.39 o 
   3 -13   2        3.41       -2.74      5.21 o 
   4 -13   2        2.75        3.29      4.94 o 
   5 -13   2        3.81        7.40      5.21 o 
  -2 -12   2       28.14       30.71      5.48 o 
  -1 -12   2       36.94       38.12      5.21 o 
   0 -12   2        0.62        0.02      8.50 o 
   1 -12   2       25.09       28.25      4.66 o 
   2 -12   2        1.98       -0.82      3.84 o 
   3 -12   2        0.94        3.84      4.11 o 
   4 -12   2        2.10        1.37      4.11 o 
   5 -12   2        8.89        8.23      4.94 o 
  -3 -11   2        1.71        4.39      4.66 o 
  -2 -11   2        4.13        1.65      4.39 o 
  -1 -11   2       15.68       20.02      4.39 o 
   0 -11   2        3.44        1.43      2.61 o 
   1 -11   2       11.33       -3.56      4.39 o 
   2 -11   2        1.04        1.37      3.56 o 
   3 -11   2        1.06        4.11      3.56 o 
   4 -11   2       14.57       16.45      4.11 o 
   5 -11   2       10.89       19.20      4.66 o 
   6 -11   2        0.00        1.65      4.94 o 
  -4 -10   2        0.20        3.84      4.66 o 
  -3 -10   2       36.12       26.88      5.21 o 
  -2 -10   2        4.28       11.52      4.11 o 
  -1 -10   2        0.26       -1.65      3.29 o 
   0 -10   2        8.00        9.87      2.52 o 
   1 -10   2       10.15       13.71      3.56 o 
   2 -10   2      114.80      112.20      5.49 o 
   3 -10   2       49.05       37.30      4.39 o 
   4 -10   2        0.24       -1.37      3.84 o 
   5 -10   2        0.50        4.39      3.56 o 
   6 -10   2       27.57       26.33      5.76 o 
  -5  -9   2        0.67       -1.65      5.48 o 
  -4  -9   2       64.73       74.05      5.76 o 
  -3  -9   2        1.36       -0.27      3.84 o 
  -2  -9   2       64.68       63.63      4.66 o 
  -1  -9   2       39.84       37.30      4.11 o 
   0  -9   2      474.49      470.15     13.19 o 
   1  -9   2       62.81       65.28      4.39 o 
   2  -9   2        0.08       -2.19      3.29 o 
   3  -9   2        0.74       -3.56      3.56 o 
   4  -9   2        4.07       -3.84      3.84 o 
   5  -9   2       11.11       10.97      3.84 o 
   6  -9   2        5.22       -3.02      4.66 o 
   7  -9   2        0.85       -5.48      5.48 o 
  -5  -8   2       13.06       18.65      5.21 o 
  -4  -8   2        0.18        1.92      3.84 o 
  -3  -8   2        7.77        5.48      3.84 o 
  -2  -8   2        1.92        4.39      3.29 o 
  -1  -8   2      151.00      152.28      5.76 o 
   0  -8   2      288.02      277.12     11.94 o 
   1  -8   2        2.73        1.10      3.29 o 
   2  -8   2      188.23      180.30      5.76 o 
   3  -8   2        3.70       -2.47      3.56 o 
   4  -8   2       25.86       31.26      3.84 o 
   5  -8   2        2.43        1.92      3.56 o 
   6  -8   2       32.12       32.36      4.66 o 
   7  -8   2       33.09       43.88      6.03 o 
  -6  -7   2       11.28       18.37      5.48 o 
  -5  -7   2        7.89        1.92      4.94 o 
  -4  -7   2       70.05       70.22      5.21 o 
  -3  -7   2      245.18      250.30      7.68 o 
  -2  -7   2       68.29       71.04      4.39 o 
  -1  -7   2       22.24       10.70      3.84 o 
   0  -7   2       14.82       15.26      2.13 o 
   1  -7   2        3.75        7.68      2.47 o 
   2  -7   2        5.50        6.86      2.74 o 
   3  -7   2      143.19      146.25      5.21 o 
   4  -7   2        0.11       -3.29      3.29 o 
   5  -7   2        0.01       -2.47      3.56 o 
   6  -7   2        5.63        6.03      4.11 o 
   7  -7   2       23.23       17.55      5.48 o 
  -6  -6   2        6.20       12.34      4.94 o 
  -5  -6   2       21.53       15.91      4.39 o 
  -4  -6   2       86.37       60.89      5.21 o 
  -3  -6   2        1.09       -3.56      3.56 o 
  -2  -6   2       69.55       58.70      4.11 o 
  -1  -6   2       10.77        8.23      2.74 o 
   0  -6   2       13.32       13.58      2.06 o 
   1  -6   2       34.91       40.87      2.74 o 
   2  -6   2      162.64      164.40      4.94 o 
   3  -6   2       67.38       73.24      3.84 o 
   4  -6   2       46.73       42.24      4.11 o 
   5  -6   2        0.00        0.27      3.29 o 
   6  -6   2        6.40        4.94      3.84 o 
   7  -6   2        3.19        5.76      4.66 o 
  -6  -5   2        0.63        4.11      4.66 o 
  -5  -5   2        1.77        5.48      4.11 o 
  -4  -5   2        0.01        0.27      3.29 o 
  -3  -5   2       63.56       57.05      4.39 o 
  -2  -5   2        1.33        1.65      2.74 o 
  -1  -5   2        0.32       -0.27      2.19 o 
   0  -5   2      471.03      483.20      9.92 o 
   1  -5   2      125.39      141.89      4.39 o 
   2  -5   2        9.61        8.50      2.19 o 
   3  -5   2      140.47      139.13      4.39 o 
   4  -5   2        2.97       -1.37      3.29 o 
   5  -5   2        3.19        0.00      3.29 o 
   6  -5   2        2.06        5.48      3.84 o 
   7  -5   2        2.00        1.65      4.39 o 
  -7  -4   2       10.16       13.16      5.76 o 
  -6  -4   2        0.57        4.66      3.84 o 
  -5  -4   2        0.12        2.74      3.56 o 
  -4  -4   2        3.22        3.56      3.29 o 
  -3  -4   2        8.86       14.26      3.29 o 
  -2  -4   2      274.43      278.75      8.79 o 
  -1  -4   2      215.54      240.02      7.14 o 
   0  -4   2       19.78       21.94      1.55 o 
   1  -4   2        9.80        9.60      1.92 o 
   2  -4   2      279.52      279.95      8.24 o 
   3  -4   2      211.73      232.25      6.86 o 
   4  -4   2       17.07       13.99      3.29 o 
   5  -4   2       10.24       11.79      3.56 o 
   6  -4   2       20.74       22.76      4.11 o 
   7  -4   2        1.51       -4.66      4.66 o 
   8  -4   2        0.40        2.47      5.21 o 
  -7  -3   2        0.52       -5.21      5.21 o 
  -6  -3   2        0.79       -3.29      4.39 o 
  -5  -3   2       25.75       27.15      4.11 o 
  -4  -3   2       19.92       18.10      3.84 o 
  -3  -3   2       16.18       17.00      2.74 o 
  -2  -3   2     1053.45     1143.29     20.70 o 
  -1  -3   2        1.94        1.10      1.92 o 
   0  -3   2       26.11       19.73      1.51 o 
   1  -3   2      114.96      118.05      3.84 o 
   2  -3   2       73.42       74.90      2.74 o 
   3  -3   2      398.17      435.35     12.64 o 
   4  -3   2       90.08       95.74      4.39 o 
   5  -3   2      111.36      105.62      5.21 o 
   6  -3   2       29.43       30.72      4.39 o 
   7  -3   2       39.58       39.22      5.21 o 
   8  -3   2        1.78       -5.48      5.48 o 
  -7  -2   2        5.80        5.21      5.21 o 
  -6  -2   2        1.42        5.21      4.11 o 
  -5  -2   2       51.47       51.84      4.39 o 
  -4  -2   2       41.13       38.12      3.84 o 
  -3  -2   2       41.90       46.08      3.02 o 
  -2  -2   2      248.65      238.17      6.87 o 
  -1  -2   2     1978.01     2028.56     20.99 o 
   0  -2   2     5786.04     5629.38     20.97 o 
   1  -2   2     2011.17     2021.35     19.38 o 
   2  -2   2     3365.83     3485.75     31.27 o 
   3  -2   2        3.71        1.65      2.19 o 
   4  -2   2        9.00       11.52      3.29 o 
   5  -2   2      107.51      113.30      5.21 o 
   6  -2   2      132.36      124.82      6.31 o 
   7  -2   2        1.43        1.10      4.11 o 
  -7  -1   2        3.28        5.76      4.39 o 
  -6  -1   2       24.75       18.10      4.66 o 
  -5  -1   2      390.05      381.70     10.71 o 
  -4  -1   2        1.09       -1.65      3.29 o 
  -3  -1   2       38.41       34.28      2.74 o 
  -2  -1   2        0.59        0.82      1.92 o 
  -1  -1   2     3831.46     3895.94     25.61 o 
   0  -1   2      820.14      774.65      6.51 o 
   1  -1   2     5759.94     5420.67     29.56 o 
   2  -1   2     1998.37     2032.91     23.42 o 
   3  -1   2        1.71        0.55      2.19 o 
   4  -1   2        5.22        1.92      3.29 o 
   5  -1   2      428.57      412.53     11.81 o 
   6  -1   2       34.70       33.18      4.94 o 
   7  -1   2       24.98       31.81      4.94 o 
  -7   0   2       65.83       65.55      6.03 o 
  -6   0   2        4.20        2.47      3.84 o 
  -5   0   2      177.32      178.09      6.04 o 
  -4   0   2       76.99       72.97      4.11 o 
  -3   0   2        1.80       -1.10      2.19 o 
  -2   0   2     1146.21     1171.10     18.00 o 
  -1   0   2     1589.93     1567.58     15.44 o 
   0   0   2        5.82        6.17      1.78 o 
   1   0   2      492.94      499.35      9.66 o 
   2   0   2      552.30      550.04     12.95 o 
   3   0   2       42.05       38.67      2.74 o 
   4   0   2      253.15      247.90      7.41 o 
   5   0   2      177.15      166.28      6.04 o 
   6   0   2        0.49       -0.55      4.11 o 
   7   0   2       19.04       23.04      5.21 o 
  -8   1   2        0.27        0.27      5.21 o 
  -7   1   2        2.72        1.10      4.39 o 
  -6   1   2        1.79        3.29      3.84 o 
  -5   1   2       81.12       81.19      4.66 o 
  -4   1   2        3.36       -1.10      3.02 o 
  -3   1   2      245.36      254.30      7.69 o 
  -2   1   2     2448.07     2477.40     25.76 o 
  -1   1   2      941.06      937.68     12.50 o 
   0   1   2      276.33      244.90      5.37 o 
   1   1   2     7035.79     7067.57     38.05 o 
   2   1   2     1341.39     1321.90     20.49 o 
   3   1   2      255.22      248.51      7.41 o 
   4   1   2      107.58      110.29      4.94 o 
   5   1   2       64.87       67.75      4.66 o 
   6   1   2        6.80       11.79      4.11 o 
   7   1   2        2.88        4.94      4.94 o 
  -8   2   2        1.62       -1.10      5.21 o 
  -7   2   2       11.41       14.53      4.66 o 
  -6   2   2       78.28       75.16      5.49 o 
  -5   2   2       87.87       88.05      4.66 o 
  -4   2   2      489.84      500.21     15.39 o 
  -3   2   2      112.81      114.43      3.84 o 
  -2   2   2        0.06        0.27      1.65 o 
  -1   2   2       75.78       64.22      2.20 o 
   0   2   2     4876.87     5004.81     21.91 o 
   1   2   2     3592.66     3601.01     30.27 o 
   2   2   2        0.00       -1.92      1.92 o 
   3   2   2       64.89       53.49      3.57 o 
   4   2   2       20.05       13.71      3.84 o 
   5   2   2        6.38       11.79      3.84 o 
   6   2   2        3.34        8.50      4.11 o 
   7   2   2       10.22       12.07      5.21 o 
  -8   3   2        3.84       12.89      5.48 o 
  -7   3   2        9.41       12.61      4.39 o 
  -6   3   2        4.16        9.05      3.56 o 
  -5   3   2      111.22      110.56      5.49 o 
  -4   3   2       40.67       36.20      3.57 o 
  -3   3   2        2.76        1.37      2.19 o 
  -2   3   2        0.09       -1.92      1.92 o 
  -1   3   2       68.61       66.95      2.47 o 
   0   3   2      309.67      321.05     16.64 o 
   1   3   2       25.35       27.98      2.19 o 
   2   3   2      238.50      246.86      7.69 o 
   3   3   2       80.93       85.59      4.39 o 
   4   3   2        0.07       -2.47      3.56 o 
   5   3   2        0.03        9.60      3.84 o 
   6   3   2        7.60        1.92      4.39 o 
   7   3   2        2.45       -5.21      5.21 o 
  -8   4   2        5.48       10.97      5.21 o 
  -7   4   2        2.26        5.48      4.39 o 
  -6   4   2        5.57        5.48      3.84 o 
  -5   4   2        1.51       -2.47      3.56 o 
  -4   4   2        4.21        3.84      3.29 o 
  -3   4   2      340.28      318.66      9.07 o 
  -2   4   2      181.59      177.35      5.22 o 
  -1   4   2       10.21       16.45      1.92 o 
   0   4   2     1200.79     1243.78     30.69 o 
   1   4   2      642.86      630.95     16.52 o 
   2   4   2      184.71      174.56      4.94 o 
   3   4   2        4.33        0.27      3.56 o 
   4   4   2        6.83        2.47      3.56 o 
   5   4   2       40.43       39.77      4.66 o 
   6   4   2        6.27        4.94      4.66 o 
  -8   5   2        3.05        1.10      5.48 o 
  -7   5   2        0.95        2.47      4.11 o 
  -6   5   2       10.65       17.28      3.84 o 
  -5   5   2        5.73       10.97      3.29 o 
  -4   5   2      312.87      317.13      9.34 o 
  -3   5   2       30.96       30.44      3.02 o 
  -2   5   2       42.40       34.83      2.74 o 
  -1   5   2       45.23       46.36      2.74 o 
   0   5   2       83.98       83.95      2.33 o 
   1   5   2       14.57       14.53      2.74 o 
   2   5   2        0.24        0.55      3.29 o 
   3   5   2        0.69       13.16      3.56 o 
   4   5   2       39.44       30.44      4.39 o 
   5   5   2       35.50       35.93      4.66 o 
   6   5   2        1.05       -5.21      5.21 o 
  -7   6   2       18.99       25.50      4.94 o 
  -6   6   2       40.36       47.99      4.66 o 
  -5   6   2        9.19        3.84      3.56 o 
  -4   6   2      139.20      135.81      5.49 o 
  -3   6   2        0.10        1.37      3.02 o 
  -2   6   2       79.62       84.49      3.84 o 
  -1   6   2      262.20      272.39      8.51 o 
   0   6   2       85.91       83.96      2.52 o 
   1   6   2      135.00      138.84      4.66 o 
   2   6   2       21.69       19.75      3.84 o 
   3   6   2      188.01      183.85      6.31 o 
   4   6   2       42.53       40.59      4.94 o 
   5   6   2        8.29        8.78      4.39 o 
   6   6   2       15.82       18.37      5.76 o 
  -7   7   2       14.23       10.15      5.21 o 
  -6   7   2       57.29       58.42      5.21 o 
  -5   7   2       28.21       28.25      4.11 o 
  -4   7   2      117.30      116.04      5.21 o 
  -3   7   2      143.86      125.12      5.21 o 
  -2   7   2      102.12      108.09      4.66 o 
  -1   7   2      103.16      100.41      4.39 o 
   0   7   2        0.30        5.62      2.13 o 
   1   7   2       76.08       78.45      4.39 o 
   2   7   2        2.88        4.94      3.56 o 
   3   7   2       89.37       95.46      5.49 o 
   4   7   2       21.38       25.23      4.66 o 
   5   7   2        9.06       23.86      5.48 o 
  -7   8   2        2.63        2.47      4.94 o 
  -6   8   2       38.85       39.22      4.94 o 
  -5   8   2       79.90       67.20      5.76 o 
  -4   8   2       24.26       21.39      3.84 o 
  -3   8   2        0.52        0.82      3.02 o 
  -2   8   2       24.26       22.76      3.57 o 
  -1   8   2       11.33        3.57      3.57 o 
   0   8   2        9.70       16.51      5.48 o 
   1   8   2      406.05      397.38     12.63 o 
   2   8   2       17.82       22.21      3.84 o 
   3   8   2        0.05       -3.84      3.84 o 
   4   8   2        0.78       -4.94      4.94 o 
   5   8   2       10.12       -4.66      6.03 o 
  -7   9   2        0.26        3.29      4.66 o 
  -6   9   2        1.04       -1.92      4.39 o 
  -5   9   2       56.25       62.26      5.76 o 
  -4   9   2       40.18       30.44      4.39 o 
  -3   9   2       22.13       24.41      3.84 o 
  -2   9   2       41.55       37.03      3.84 o 
  -1   9   2       26.63       33.18      3.84 o 
   0   9   2       31.60       34.53      2.81 o 
   1   9   2       25.55       27.15      4.11 o 
   2   9   2        9.10        7.95      3.84 o 
   3   9   2        0.00       -3.02      4.11 o 
   4   9   2        1.27       -3.56      5.21 o 
  -6  10   2       14.76       27.42      5.48 o 
  -5  10   2        0.16       -3.02      4.11 o 
  -4  10   2        0.59       -3.02      4.11 o 
  -3  10   2       53.41       41.14      4.39 o 
  -2  10   2      103.13       89.43      5.49 o 
  -1  10   2        1.79       -3.84      3.84 o 
   0  10   2        0.16        3.98      2.52 o 
   1  10   2        8.60        3.84      3.84 o 
   2  10   2        0.00        3.84      4.11 o 
   3  10   2       10.84       -6.03      6.03 o 
  -6  11   2        3.03        6.86      5.21 o 
  -5  11   2        0.46        5.21      4.39 o 
  -4  11   2       14.51       16.73      4.39 o 
  -3  11   2        3.80       -4.11      4.11 o 
  -2  11   2        8.62       32.63      4.39 o 
  -1  11   2        2.17        4.66      3.84 o 
   0  11   2       53.13       49.04      3.49 o 
   1  11   2        1.61        2.74      4.11 o 
   2  11   2        3.28       -4.11      4.94 o 
   3  11   2        3.08       -1.10      4.94 o 
  -5  12   2        0.65        2.74      5.21 o 
  -4  12   2        0.13       -5.21      5.21 o 
  -3  12   2       13.52       14.26      4.66 o 
  -2  12   2        4.67        6.58      4.11 o 
  -1  12   2        7.41       11.24      4.11 o 
   0  12   2       11.21       19.92      3.56 o 
   1  12   2       17.71        6.03      5.48 o 
   2  12   2        9.83       19.20      4.94 o 
  -4  13   2       15.16       12.61      5.76 o 
  -3  13   2       17.95       24.96      4.94 o 
  -2  13   2        0.87       -4.39      4.94 o 
  -1  13   2       51.62        8.23      8.23 o 
   0  13   2       52.03       60.89      6.45 o 
   0 -14   3        1.29        1.16      6.03 o 
   1 -14   3        2.65        6.86      4.94 o 
   2 -14   3       21.40       24.68      5.48 o 
   3 -14   3        5.99        4.39      4.66 o 
  -1 -13   3        2.10       -3.29      5.21 o 
   0 -13   3        2.13       -1.11      3.39 o 
   1 -13   3       37.38       44.70      5.21 o 
   2 -13   3        1.82        3.29      4.11 o 
   3 -13   3        9.05       15.91      4.94 o 
   4 -13   3        0.04       -3.84      4.66 o 
   5 -13   3        3.70       13.44      4.94 o 
  -2 -12   3       13.54       25.23      5.21 o 
  -1 -12   3        1.52        6.31      4.39 o 
   0 -12   3       33.86       29.32      3.58 o 
   1 -12   3       91.45       79.82      6.31 o 
   2 -12   3        0.16        0.27      3.56 o 
   3 -12   3        1.43       -0.82      3.84 o 
   4 -12   3       14.31        8.78      4.39 o 
   5 -12   3        4.45        0.82      4.66 o 
  -3 -11   3        7.91       16.45      4.94 o 
  -2 -11   3       39.85       47.99      4.94 o 
  -1 -11   3        4.89        4.39      4.11 o 
   0 -11   3      161.50      160.90      6.45 o 
   1 -11   3        9.87        9.05      3.84 o 
   2 -11   3       12.28        9.87      4.11 o 
   3 -11   3       48.86       44.16      4.94 o 
   4 -11   3       37.22       32.91      4.66 o 
   5 -11   3        0.04        6.58      4.11 o 
   6 -11   3       12.57       10.97      5.21 o 
  -4 -10   3        9.10       21.12      5.21 o 
  -3 -10   3       39.39       51.01      5.21 o 
  -2 -10   3        0.02        1.10      3.84 o 
  -1 -10   3       62.74       74.05      4.94 o 
   0 -10   3       21.44       23.26      6.86 o 
   1 -10   3      134.58      131.69      5.76 o 
   2 -10   3        1.32        4.11      3.29 o 
   3 -10   3       87.71       76.26      5.21 o 
   4 -10   3        7.51        2.19      3.84 o 
   5 -10   3       13.20        7.40      4.39 o 
   6 -10   3        5.22        6.31      4.94 o 
  -5  -9   3       43.48       68.29      6.31 o 
  -4  -9   3       10.04       18.10      4.66 o 
  -3  -9   3        0.18       -1.10      3.84 o 
  -2  -9   3       12.90       14.53      3.84 o 
  -1  -9   3      137.13      130.59      5.49 o 
   0  -9   3      147.72      146.42      3.88 o 
   1  -9   3       48.67       43.33      3.84 o 
   2  -9   3       75.71       68.30      4.66 o 
   3  -9   3       50.89       43.61      4.11 o 
   4  -9   3       11.88        7.68      3.84 o 
   5  -9   3        1.91       -2.74      3.84 o 
   6  -9   3        1.16        3.29      4.11 o 
   7  -9   3        4.90       10.42      5.21 o 
  -5  -8   3       24.34       33.18      5.48 o 
  -4  -8   3        1.93        5.48      3.84 o 
  -3  -8   3       38.10       47.72      4.66 o 
  -2  -8   3       26.47       31.26      4.11 o 
  -1  -8   3      329.18      321.80      9.61 o 
   0  -8   3     1007.33      981.57     26.99 o 
   1  -8   3       13.71        1.92      3.84 o 
   2  -8   3       14.03       16.45      3.29 o 
   3  -8   3       33.09       34.56      3.84 o 
   4  -8   3        4.16        2.19      3.29 o 
   5  -8   3        2.11        0.27      3.84 o 
   6  -8   3       48.78       42.51      5.21 o 
   7  -8   3        8.02       -3.56      5.76 o 
  -6  -7   3        0.54       12.07      4.94 o 
  -5  -7   3       31.51       36.20      4.94 o 
  -4  -7   3      124.58      112.47      6.04 o 
  -3  -7   3       24.96       20.02      3.84 o 
  -2  -7   3      269.36      259.14      7.96 o 
  -1  -7   3      442.92      441.24     13.74 o 
   0  -7   3        6.06        6.05      2.03 o 
   1  -7   3        0.14       -1.10      2.47 o 
   2  -7   3        5.35        8.23      3.02 o 
   3  -7   3       37.99       40.59      3.84 o 
   4  -7   3        1.05       -2.47      3.29 o 
   5  -7   3       25.27       15.91      3.84 o 
   6  -7   3        0.07       -3.84      3.84 o 
   7  -7   3        1.47       -3.56      5.21 o 
  -6  -6   3        2.80        7.95      4.94 o 
  -5  -6   3       19.09       16.73      4.39 o 
  -4  -6   3       97.64       85.86      5.21 o 
  -3  -6   3      166.85      153.93      5.49 o 
  -2  -6   3        7.93        9.32      3.29 o 
  -1  -6   3      517.69      471.76     14.85 o 
   0  -6   3       66.54       77.37      2.33 o 
   1  -6   3       85.52       88.34      3.29 o 
   2  -6   3      143.89      162.46      4.94 o 
   3  -6   3      189.12      185.26      5.49 o 
   4  -6   3       13.51       15.08      3.29 o 
   5  -6   3       26.37       20.29      3.84 o 
   6  -6   3        0.08       -2.19      3.84 o 
   7  -6   3        0.53        4.94      4.39 o 
  -6  -5   3        6.02        2.74      4.66 o 
  -5  -5   3        7.66        8.78      4.11 o 
  -4  -5   3      145.39      140.20      5.76 o 
  -3  -5   3      151.36      145.43      5.21 o 
  -2  -5   3      516.17      559.98     15.67 o 
  -1  -5   3      602.28      630.39     17.06 o 
   0  -5   3       34.35       38.36      4.39 o 
   1  -5   3        8.40        8.23      2.19 o 
   2  -5   3        4.05        3.56      2.19 o 
   3  -5   3        6.83        4.66      2.74 o 
   4  -5   3        9.75        3.29      3.56 o 
   5  -5   3       28.95       25.78      3.84 o 
   6  -5   3        0.00        1.37      3.56 o 
   7  -5   3        1.33        4.66      4.39 o 
  -7  -4   3        0.42       -1.10      5.48 o 
  -6  -4   3        3.63        0.00      4.39 o 
  -5  -4   3       32.26       34.28      4.39 o 
  -4  -4   3       24.10       21.67      3.84 o 
  -3  -4   3      267.82      252.58      7.41 o 
  -2  -4   3       28.41       28.52      2.74 o 
  -1  -4   3      139.44      149.86      4.12 o 
   0  -4   3        0.97        1.46      1.25 o 
   1  -4   3        4.12        2.74      1.92 o 
   2  -4   3      143.67      167.98      4.94 o 
   3  -4   3       28.40       20.02      2.74 o 
   4  -4   3       41.35       36.48      3.84 o 
   5  -4   3       20.17       20.57      3.84 o 
   6  -4   3        2.43       -4.39      4.39 o 
   7  -4   3        0.85        7.40      4.39 o 
  -7  -3   3        2.03       -5.21      5.21 o 
  -6  -3   3        0.03        7.40      4.11 o 
  -5  -3   3        4.00        5.21      3.56 o 
  -4  -3   3      102.68      102.87      4.94 o 
  -3  -3   3        5.68       -3.02      3.02 o 
  -2  -3   3     1228.27     1291.13     22.38 o 
  -1  -3   3       35.38       37.03      2.19 o 
   0  -3   3     1693.03     1714.92     23.83 o 
   1  -3   3     1154.38     1235.68     17.74 o 
   2  -3   3       48.12       43.89      2.47 o 
   3  -3   3      380.90      378.39     10.72 o 
   4  -3   3       43.88       42.24      3.84 o 
   5  -3   3      211.27      215.43      6.59 o 
   6  -3   3        0.67        2.74      3.84 o 
   7  -3   3        9.11        9.60      4.66 o 
  -7  -2   3        1.36       -4.66      5.21 o 
  -6  -2   3       15.43       24.41      4.39 o 
  -5  -2   3       70.39       76.25      4.66 o 
  -4  -2   3       18.80       15.63      3.57 o 
  -3  -2   3       47.76       52.66      3.02 o 
  -2  -2   3       93.37       88.08      2.74 o 
  -1  -2   3     1356.82     1308.19     17.51 o 
   0  -2   3      908.87      857.29      9.02 o 
   1  -2   3       14.26       13.99      1.92 o 
   2  -2   3      398.39      420.01     11.83 o 
   3  -2   3       13.94       10.97      2.47 o 
   4  -2   3       24.22       27.70      3.57 o 
   5  -2   3       14.30       15.08      4.11 o 
   6  -2   3       10.25        8.78      4.11 o 
   7  -2   3        1.35       -5.21      5.21 o 
  -7  -1   3        1.90        5.48      4.66 o 
  -6  -1   3      143.28      150.34      6.31 o 
  -5  -1   3      295.44      285.22      8.24 o 
  -4  -1   3        0.03        0.27      3.02 o 
  -3  -1   3      134.83      128.43      3.84 o 
  -2  -1   3      719.44      753.87     15.17 o 
  -1  -1   3       71.26       65.04      2.20 o 
   0  -1   3     1541.97     1458.66     10.32 o 
   1  -1   3    15145.92    15469.66    188.84 o 
   2  -1   3     1695.98     1764.69     22.78 o 
   3  -1   3      198.34      216.05      6.59 o 
   4  -1   3      422.52      423.63     12.36 o 
   5  -1   3        0.05       -3.56      3.56 o 
   6  -1   3       36.38       35.10      4.94 o 
   7  -1   3        0.01        7.13      4.94 o 
  -7   0   3        6.49       11.79      4.66 o 
  -6   0   3       37.22       36.48      4.94 o 
  -5   0   3       77.60       70.22      5.21 o 
  -4   0   3        0.26       -2.47      3.02 o 
  -3   0   3      740.03      781.58     18.18 o 
  -2   0   3        1.70        2.74      1.92 o 
  -1   0   3      355.16      351.46      8.81 o 
   0   0   3       48.17       54.75      1.36 o 
   1   0   3       34.05       35.66      2.19 o 
   2   0   3      832.35      868.02     16.83 o 
   3   0   3      272.02      276.00      8.51 o 
   4   0   3       50.57       53.48      4.11 o 
   5   0   3       53.84       56.23      4.39 o 
   6   0   3       13.32       13.99      4.39 o 
   7   0   3        5.07        2.19      5.48 o 
  -8   1   3        0.08       12.34      5.21 o 
  -7   1   3        8.84       15.91      4.39 o 
  -6   1   3       61.97       66.65      4.66 o 
  -5   1   3       10.51       13.71      3.56 o 
  -4   1   3       45.44       51.29      3.57 o 
  -3   1   3      607.02      626.07     16.51 o 
  -2   1   3     1389.23     1454.06     20.24 o 
  -1   1   3       23.61       27.70      1.92 o 
   0   1   3     2665.03     2590.21     21.69 o 
   1   1   3       87.93       87.28      3.02 o 
   2   1   3       17.08       14.81      2.19 o 
   3   1   3       77.01       75.44      3.57 o 
   4   1   3      122.52      127.58      5.21 o 
   5   1   3        0.00        3.84      3.56 o 
   6   1   3       41.70       32.91      4.94 o 
   7   1   3        0.01       -1.92      5.48 o 
  -8   2   3       19.03       22.76      6.03 o 
  -7   2   3        1.46        8.78      4.11 o 
  -6   2   3        8.19        5.48      3.56 o 
  -5   2   3       19.03       18.37      3.84 o 
  -4   2   3       36.51       40.04      3.57 o 
  -3   2   3      181.50      188.31      5.49 o 
  -2   2   3        3.19        6.31      1.92 o 
  -1   2   3       54.16       52.13      2.19 o 
   0   2   3       83.44       84.99      3.43 o 
   1   2   3      190.75      182.91      5.49 o 
   2   2   3        1.40        8.78      2.19 o 
   3   2   3      106.21      109.47      4.12 o 
   4   2   3       26.87       22.76      4.11 o 
   5   2   3        0.01       -0.82      3.84 o 
   6   2   3        1.27       -0.27      4.11 o 
   7   2   3        4.46       -3.29      5.48 o 
  -8   3   3        0.65       -5.21      5.21 o 
  -7   3   3        3.31        1.37      4.66 o 
  -6   3   3       16.45       14.26      4.39 o 
  -5   3   3       32.64       26.88      3.84 o 
  -4   3   3        3.05        1.65      3.02 o 
  -3   3   3      361.57      387.13     11.81 o 
  -2   3   3      331.77      366.63     10.17 o 
  -1   3   3      780.04      774.21     15.45 o 
   0   3   3      433.48      447.58     22.15 o 
   1   3   3      746.02      735.54     16.54 o 
   2   3   3      708.97      717.07     18.72 o 
   3   3   3      245.35      250.91      7.41 o 
   4   3   3        0.00       -1.37      3.56 o 
   5   3   3       26.34       17.83      4.66 o 
   6   3   3        1.98        3.02      4.66 o 
   7   3   3        3.77        4.11      5.76 o 
  -8   4   3        0.40        2.47      5.21 o 
  -7   4   3        1.87        4.66      4.11 o 
  -6   4   3       66.49       66.10      5.21 o 
  -5   4   3       32.09       34.01      3.84 o 
  -4   4   3      252.64      251.73      7.69 o 
  -3   4   3        3.98        3.56      2.74 o 
  -2   4   3      260.38      273.27      8.51 o 
  -1   4   3      788.00      869.10     17.92 o 
   0   4   3     2031.63     2189.27     46.81 o 
   1   4   3      359.84      374.25     11.54 o 
   2   4   3      530.45      503.92     15.12 o 
   3   4   3        1.88        7.68      3.84 o 
   4   4   3       99.72       89.70      5.21 o 
   5   4   3        6.64        5.76      3.84 o 
   6   4   3        6.98       14.81      5.21 o 
  -8   5   3        0.02        1.10      4.94 o 
  -7   5   3        1.17        8.50      3.84 o 
  -6   5   3        0.88       -0.55      3.84 o 
  -5   5   3      106.73       87.51      5.21 o 
  -4   5   3       18.63       17.55      3.57 o 
  -3   5   3       32.02       36.20      3.29 o 
  -2   5   3        0.24       -0.82      2.19 o 
  -1   5   3      165.21      184.45      5.21 o 
   0   5   3       37.33       38.08      2.03 o 
   1   5   3      124.67      138.84      4.39 o 
   2   5   3      133.15      130.60      5.21 o 
   3   5   3        5.93        8.50      3.56 o 
   4   5   3       38.93       27.70      4.66 o 
   5   5   3        1.83        1.37      4.11 o 
   6   5   3        1.47        3.29      4.94 o 
  -7   6   3        0.25       -4.94      4.94 o 
  -6   6   3        2.80        1.10      3.84 o 
  -5   6   3        0.40        0.27      3.56 o 
  -4   6   3      111.37       97.66      5.21 o 
  -3   6   3      616.43      571.33     17.60 o 
  -2   6   3      176.39      171.25      6.04 o 
  -1   6   3       37.30       46.63      3.29 o 
   0   6   3       18.52       21.46      2.74 o 
   1   6   3       31.48       22.76      3.84 o 
   2   6   3      555.06      550.17     14.84 o 
   3   6   3      329.14      323.67      9.06 o 
   4   6   3        5.73        7.40      4.11 o 
   5   6   3        2.04        2.47      4.66 o 
   6   6   3       17.69       19.20      5.76 o 
  -7   7   3        0.84        3.02      4.66 o 
  -6   7   3       59.96       61.44      5.49 o 
  -5   7   3        0.01       -3.29      3.84 o 
  -4   7   3      247.17      238.78      6.86 o 
  -3   7   3        0.31       -3.29      3.29 o 
  -2   7   3       87.71       93.82      4.66 o 
  -1   7   3       24.32       38.94      3.57 o 
   0   7   3      118.97      111.89      5.49 o 
   1   7   3        5.56       -0.27      3.56 o 
   2   7   3      307.17      295.38      8.78 o 
   3   7   3       38.11       40.04      4.66 o 
   4   7   3       11.45       13.16      4.66 o 
   5   7   3       31.08       30.17      6.03 o 
  -7   8   3        0.84       -3.84      4.94 o 
  -6   8   3       31.96       38.39      4.66 o 
  -5   8   3       55.25       70.49      4.94 o 
  -4   8   3        1.25        8.78      3.56 o 
  -3   8   3        4.19        2.19      3.29 o 
  -2   8   3       66.45       65.01      4.11 o 
  -1   8   3        6.23        0.82      3.84 o 
   0   8   3       14.57        5.76      3.57 o 
   1   8   3       62.93       70.49      4.94 o 
   2   8   3       74.68       84.75      5.21 o 
   3   8   3       39.81       32.36      5.21 o 
   4   8   3        1.13        1.92      4.94 o 
   5   8   3        0.41       -6.03      6.03 o 
  -7   9   3        4.77       10.15      5.21 o 
  -6   9   3        4.45       -5.21      5.21 o 
  -5   9   3        0.03        3.84      3.84 o 
  -4   9   3        3.83        3.29      3.84 o 
  -3   9   3       18.42       24.13      3.84 o 
  -2   9   3        0.01       -0.55      3.29 o 
  -1   9   3      159.86      137.73      5.76 o 
   0   9   3        5.16        7.82      2.33 o 
   1   9   3        0.08        1.65      3.56 o 
   2   9   3       14.77       12.34      4.39 o 
   3   9   3        0.08       -4.39      4.39 o 
   4   9   3        0.11        1.10      5.48 o 
  -6  10   3        3.26       -5.21      5.21 o 
  -5  10   3        4.15        7.40      4.11 o 
  -4  10   3        0.92       -0.55      3.84 o 
  -3  10   3       12.71       14.26      3.84 o 
  -2  10   3       29.76       -4.66      5.21 o 
  -1  10   3        0.07        1.65      3.29 o 
   0  10   3        0.77       -2.71      2.71 o 
   1  10   3        3.88        2.74      4.11 o 
   2  10   3        9.09        6.58      4.66 o 
   3  10   3       13.04       11.79      4.94 o 
  -6  11   3        2.18        3.29      4.94 o 
  -5  11   3        3.29        9.32      4.66 o 
  -4  11   3       13.10       20.57      4.66 o 
  -3  11   3       15.57       19.74      4.39 o 
  -2  11   3        6.32        8.23      3.84 o 
  -1  11   3        2.13        2.74      3.84 o 
   0  11   3        0.13       -0.35      2.81 o 
   1  11   3        2.24       -2.47      4.66 o 
   2  11   3        4.85        1.92      5.21 o 
  -5  12   3        0.21       -5.48      5.48 o 
  -4  12   3       11.11       16.45      4.94 o 
  -3  12   3        5.17        5.48      4.66 o 
  -2  12   3        7.21        9.05      4.39 o 
  -1  12   3        0.02       10.42      4.11 o 
   0  12   3        3.92        2.19      3.49 o 
   1  12   3        0.35       -2.19      4.94 o 
  -4  13   3        0.82        0.82      4.94 o 
  -3  13   3        9.21        9.32      5.21 o 
  -2  13   3        7.56        5.48      5.21 o 
  -1  13   3       12.74       13.44      5.48 o 
   0  13   3       16.07       24.61      4.07 o 
   0 -14   4        0.38       -1.47      3.67 o 
   1 -14   4        0.49        6.86      4.39 o 
   2 -14   4        4.41        3.02      5.21 o 
   3 -14   4        2.90        9.60      4.66 o 
  -2 -13   4        0.19       -1.65      4.94 o 
  -1 -13   4        0.00        4.11      4.66 o 
   0 -13   4       31.23       35.09      3.78 o 
   1 -13   4        0.02       -3.56      4.11 o 
   2 -13   4       20.72       27.15      4.94 o 
   3 -13   4        2.01        3.02      4.66 o 
   4 -13   4        0.06       -4.94      4.94 o 
   5 -13   4        1.25        0.27      5.21 o 
  -3 -12   4        1.02        0.27      5.21 o 
  -2 -12   4        7.42        0.82      4.94 o 
  -1 -12   4       16.46       13.44      4.39 o 
   0 -12   4        0.66        2.97      2.81 o 
   1 -12   4        4.34        6.31      3.84 o 
   2 -12   4        0.07       -2.47      3.84 o 
   3 -12   4        1.19       -4.11      4.11 o 
   4 -12   4        1.45       -2.47      4.11 o 
   5 -12   4        5.82        9.87      4.94 o 
  -3 -11   4       58.32       66.10      6.31 o 
  -2 -11   4        8.90       15.63      4.39 o 
  -1 -11   4       25.90       26.05      4.39 o 
   0 -11   4       17.07       17.89      3.10 o 
   1 -11   4        1.17       -3.84      3.84 o 
   2 -11   4        1.36        0.55      3.84 o 
   3 -11   4       11.93        5.48      4.11 o 
   4 -11   4        0.01       -1.10      3.56 o 
   5 -11   4        0.22       -2.74      4.66 o 
   6 -11   4        3.91        2.47      4.66 o 
  -4 -10   4       48.87       61.43      6.31 o 
  -3 -10   4        1.07        4.11      4.39 o 
  -2 -10   4        2.03        1.65      3.84 o 
  -1 -10   4        1.03        9.32      3.56 o 
   0 -10   4        5.43       11.84      4.66 o 
   1 -10   4      270.49      256.63      7.96 o 
   2 -10   4       20.43       20.29      3.84 o 
   3 -10   4       22.44       21.12      3.84 o 
   4 -10   4        1.04       -1.37      3.84 o 
   5 -10   4        1.27        3.56      3.84 o 
   6 -10   4        3.95        6.58      4.94 o 
  -5  -9   4       62.74       71.58      7.13 o 
  -4  -9   4       27.03       28.80      4.94 o 
  -3  -9   4       43.59       43.33      4.94 o 
  -2  -9   4       16.36       20.84      3.84 o 
  -1  -9   4       15.58        7.95      3.84 o 
   0  -9   4       31.38       27.35      3.57 o 
   1  -9   4       92.61       90.52      4.94 o 
   2  -9   4       95.86       89.98      4.94 o 
   3  -9   4        1.78       -2.19      3.29 o 
   4  -9   4        4.40        7.68      3.56 o 
   5  -9   4        0.57       -1.10      3.56 o 
   6  -9   4        0.13       -0.55      4.11 o 
   7  -9   4        0.45        4.94      4.94 o 
  -5  -8   4       11.42        3.29      5.21 o 
  -4  -8   4       12.26       12.07      4.66 o 
  -3  -8   4       73.23       77.62      4.94 o 
  -2  -8   4      248.20      233.02      6.86 o 
  -1  -8   4       58.03       66.10      4.11 o 
   0  -8   4      230.14      228.09      4.73 o 
   1  -8   4        4.00        2.74      3.02 o 
   2  -8   4       26.02       28.25      3.57 o 
   3  -8   4       22.97       23.58      3.84 o 
   4  -8   4       79.41       73.79      4.66 o 
   5  -8   4        7.85        6.86      4.11 o 
   6  -8   4       11.63       16.45      4.39 o 
   7  -8   4        2.58       -2.74      5.21 o 
  -6  -7   4        0.19        1.65      4.94 o 
  -5  -7   4        0.73        2.47      4.39 o 
  -4  -7   4       38.99       41.96      4.66 o 
  -3  -7   4       78.77       64.18      4.94 o 
  -2  -7   4        0.49       -0.27      3.29 o 
  -1  -7   4       33.92       42.24      4.11 o 
   0  -7   4       63.63       65.15      2.72 o 
   1  -7   4       85.74       90.25      3.84 o 
   2  -7   4        1.48        1.65      3.02 o 
   3  -7   4        9.45       10.42      3.56 o 
   4  -7   4        7.11        4.39      3.56 o 
   5  -7   4       23.57       23.58      4.11 o 
   6  -7   4        6.30        1.65      4.11 o 
   7  -7   4        2.55        9.32      4.94 o 
  -6  -6   4        0.02       -0.82      4.94 o 
  -5  -6   4        3.98        2.19      4.11 o 
  -4  -6   4       28.08       19.47      4.11 o 
  -3  -6   4       10.05        1.92      3.56 o 
  -2  -6   4       29.76       29.35      3.57 o 
  -1  -6   4       24.46       23.04      2.74 o 
   0  -6   4       94.64       90.44      2.42 o 
   1  -6   4       42.83       43.89      3.02 o 
   2  -6   4       27.77       27.70      3.02 o 
   3  -6   4      120.18      112.76      4.66 o 
   4  -6   4       59.81       60.62      4.39 o 
   5  -6   4        0.33       -3.56      3.56 o 
   6  -6   4        0.13       -2.19      3.84 o 
   7  -6   4        0.20       -1.10      4.94 o 
  -6  -5   4        0.01       -2.74      4.39 o 
  -5  -5   4        9.47        8.50      4.11 o 
  -4  -5   4        2.28       -0.27      3.29 o 
  -3  -5   4       54.47       51.02      4.11 o 
  -2  -5   4      168.05      178.11      5.49 o 
  -1  -5   4        3.03        2.19      2.19 o 
   0  -5   4        5.68        6.11      2.19 o 
   1  -5   4       95.87       93.02      3.29 o 
   2  -5   4        0.23       -2.19      2.19 o 
   3  -5   4        0.02       -2.74      2.74 o 
   4  -5   4        6.93        4.94      3.56 o 
   5  -5   4        6.43        6.86      3.56 o 
   6  -5   4       16.58       17.28      4.11 o 
   7  -5   4        1.19       -4.39      4.39 o 
  -7  -4   4        2.64        0.82      5.48 o 
  -6  -4   4       14.15       15.63      4.66 o 
  -5  -4   4        6.03        3.29      3.84 o 
  -4  -4   4        1.12       -3.29      3.29 o 
  -3  -4   4      158.63      170.96      5.21 o 
  -2  -4   4      173.80      189.39      5.22 o 
  -1  -4   4       45.59       47.18      2.47 o 
   0  -4   4       12.23        8.64      1.36 o 
   1  -4   4      203.26      199.65      5.77 o 
   2  -4   4      758.79      816.61     17.91 o 
   3  -4   4       13.58       13.71      2.47 o 
   4  -4   4       70.93       69.95      4.39 o 
   5  -4   4        2.70        4.94      3.29 o 
   6  -4   4        0.76        0.82      3.84 o 
   7  -4   4       16.99       22.76      4.94 o 
  -7  -3   4        4.39        8.78      4.66 o 
  -6  -3   4        6.92        0.27      4.39 o 
  -5  -3   4       43.95       52.66      4.66 o 
  -4  -3   4       48.37       46.90      4.39 o 
  -3  -3   4        0.33       -1.10      2.74 o 
  -2  -3   4      850.29      847.25     19.02 o 
  -1  -3   4     1276.57     1274.23     19.94 o 
   0  -3   4       10.35       13.04      1.36 o 
   1  -3   4      179.78      170.82      5.22 o 
   2  -3   4      280.18      282.43      8.24 o 
   3  -3   4      464.48      505.81     14.02 o 
   4  -3   4        0.86        2.19      3.29 o 
   5  -3   4       59.22       64.18      4.39 o 
   6  -3   4        1.33       -1.37      4.11 o 
   7  -3   4       16.42       14.81      5.21 o 
  -7  -2   4        0.06        2.19      4.94 o 
  -6  -2   4      263.22      262.64      8.23 o 
  -5  -2   4        0.01       -1.65      3.29 o 
  -4  -2   4        1.09        1.92      3.29 o 
  -3  -2   4       83.80       93.55      3.57 o 
  -2  -2   4      235.28      216.97      6.87 o 
  -1  -2   4        0.02        0.82      1.65 o 
   0  -2   4     1813.62     1769.85     13.64 o 
   1  -2   4      338.84      342.77      9.63 o 
   2  -2   4      286.88      299.51      9.07 o 
   3  -2   4      883.01      938.44     21.22 o 
   4  -2   4        0.58        7.95      3.29 o 
   5  -2   4      127.39      126.20      5.49 o 
   6  -2   4       16.26       20.57      4.39 o 
   7  -2   4        4.89        3.84      4.39 o 
  -7  -1   4        9.87        7.68      5.21 o 
  -6  -1   4      134.72      124.00      6.31 o 
  -5  -1   4      229.93      222.03      6.86 o 
  -4  -1   4       32.65       32.64      3.84 o 
  -3  -1   4      118.95      127.59      4.39 o 
  -2  -1   4       11.44       11.24      1.92 o 
  -1  -1   4     3100.07     3013.43     26.01 o 
   0  -1   4     3210.02     3200.60     17.31 o 
   1  -1   4     6598.56     6661.20     39.37 o 
   2  -1   4      187.24      191.11      5.77 o 
   3  -1   4      341.86      363.18     10.71 o 
   4  -1   4      134.62      139.66      5.21 o 
   5  -1   4        3.49       -3.56      3.56 o 
   6  -1   4        0.30        4.94      3.84 o 
   7  -1   4       17.18       24.68      5.76 o 
  -7   0   4       25.85       24.68      5.21 o 
  -6   0   4        2.43       -2.19      4.11 o 
  -5   0   4        0.19       -3.29      3.29 o 
  -4   0   4       45.36       44.43      3.84 o 
  -3   0   4      429.95      481.04     13.19 o 
  -2   0   4      232.30      245.03      7.97 o 
  -1   0   4     2876.99     2731.30     24.28 o 
   0   0   4     1578.13     1511.02     12.05 o 
   1   0   4      873.12      891.33     14.93 o 
   2   0   4       71.53       70.51      3.02 o 
   3   0   4       26.96       32.36      3.02 o 
   4   0   4        0.06       -0.82      3.56 o 
   5   0   4      111.93      108.08      5.49 o 
   6   0   4        9.91       14.81      4.11 o 
   7   0   4        6.11       14.53      4.94 o 
  -8   1   4        3.97        6.03      5.48 o 
  -7   1   4        3.51        2.19      4.66 o 
  -6   1   4       10.43       12.61      4.11 o 
  -5   1   4       14.75       15.36      3.57 o 
  -4   1   4       69.63       84.49      4.11 o 
  -3   1   4      380.85      391.60     12.09 o 
  -2   1   4      986.15     1082.79     18.78 o 
  -1   1   4      509.03      497.13     11.30 o 
   0   1   4       20.74       11.68      1.37 o 
   1   1   4      593.67      568.24     12.95 o 
   2   1   4     1003.88     1055.48     20.14 o 
   3   1   4        0.43       -2.19      2.74 o 
   4   1   4        0.03       -3.29      3.56 o 
   5   1   4        2.87        2.74      3.56 o 
   6   1   4        9.99        8.78      4.11 o 
   7   1   4       20.66       35.10      5.48 o 
  -8   2   4        7.61        5.21      5.76 o 
  -7   2   4        8.35       10.15      4.66 o 
  -6   2   4        2.22        8.78      3.84 o 
  -5   2   4        0.00       -2.74      3.29 o 
  -4   2   4        7.13        9.60      3.29 o 
  -3   2   4      160.35      158.91      4.39 o 
  -2   2   4      193.64      193.86      6.04 o 
  -1   2   4      850.51      850.62     15.47 o 
   0   2   4      526.11      479.63      8.28 o 
   1   2   4     1434.68     1382.65     21.05 o 
   2   2   4       13.75       13.44      2.47 o 
   3   2   4      117.96      120.45      4.66 o 
   4   2   4        6.89        6.86      3.84 o 
   5   2   4        2.06        6.03      3.84 o 
   6   2   4       25.70       29.62      4.94 o 
   7   2   4       29.71       29.34      6.31 o 
  -8   3   4        2.59       11.52      5.21 o 
  -7   3   4        1.09       -1.37      4.39 o 
  -6   3   4        2.13       -1.37      3.84 o 
  -5   3   4       17.43       18.37      3.84 o 
  -4   3   4       88.37       81.20      4.39 o 
  -3   3   4        0.02       -2.47      2.47 o 
  -2   3   4      166.69      155.65      4.94 o 
  -1   3   4        2.37        4.66      1.65 o 
   0   3   4      205.63      225.37      4.75 o 
   1   3   4      642.49      653.29     16.79 o 
   2   3   4      531.52      519.12     14.57 o 
   3   3   4       64.79       58.97      4.11 o 
   4   3   4        9.74        4.66      3.56 o 
   5   3   4        1.11       -4.11      4.11 o 
   6   3   4       31.60       31.81      5.48 o 
  -8   4   4        1.30       17.00      5.48 o 
  -7   4   4        8.59        9.32      4.39 o 
  -6   4   4        0.11       -3.56      3.56 o 
  -5   4   4       49.98       46.35      4.39 o 
  -4   4   4      103.63      102.88      4.94 o 
  -3   4   4       20.15       20.57      2.74 o 
  -2   4   4       65.11       66.66      3.02 o 
  -1   4   4     1482.97     1570.21     24.90 o 
   0   4   4      471.18      480.79     15.81 o 
   1   4   4      569.67      566.61     14.58 o 
   2   4   4       98.43       85.59      4.39 o 
   3   4   4        7.56        8.23      3.84 o 
   4   4   4        2.37       -1.65      3.56 o 
   5   4   4        7.76       17.00      4.39 o 
   6   4   4        2.75        3.84      5.21 o 
  -7   5   4        0.32       -1.10      4.39 o 
  -6   5   4       13.53       12.61      4.11 o 
  -5   5   4       95.88       75.98      5.21 o 
  -4   5   4        7.54        7.68      3.56 o 
  -3   5   4        3.66        1.10      3.29 o 
  -2   5   4        2.26        1.10      2.47 o 
  -1   5   4       69.15       82.02      3.29 o 
   0   5   4       48.95       64.33      5.21 o 
   1   5   4       64.46       71.59      3.57 o 
   2   5   4      139.74      148.44      5.49 o 
   3   5   4      177.23      176.44      6.04 o 
   4   5   4        0.00       -0.82      4.11 o 
   5   5   4        3.41        7.95      4.39 o 
   6   5   4        0.83       15.36      5.21 o 
  -7   6   4        7.45        9.87      4.66 o 
  -6   6   4        4.47       -2.74      4.39 o 
  -5   6   4       11.10        8.23      3.84 o 
  -4   6   4      548.38      535.55     16.49 o 
  -3   6   4        1.46        0.00      3.29 o 
  -2   6   4      162.62      155.05      5.21 o 
  -1   6   4        2.05        5.48      2.74 o 
   0   6   4      180.68      180.18      6.04 o 
   1   6   4       64.70       65.01      4.39 o 
   2   6   4       86.80       83.12      4.94 o 
   3   6   4       88.05       90.79      5.21 o 
   4   6   4       23.10       27.42      4.94 o 
   5   6   4        9.89        8.23      5.48 o 
  -7   7   4        0.45        4.11      4.94 o 
  -6   7   4        0.05        0.00      3.84 o 
  -5   7   4       52.41       58.69      4.94 o 
  -4   7   4       87.65       88.60      4.94 o 
  -3   7   4      168.46      166.56      5.76 o 
  -2   7   4       12.05        9.87      3.29 o 
  -1   7   4        0.79        6.31      3.02 o 
   0   7   4        1.97        4.08      6.03 o 
   1   7   4      359.78      338.02     10.16 o 
   2   7   4       15.14       21.12      3.84 o 
   3   7   4       72.51       65.28      5.49 o 
   4   7   4       17.71       26.87      4.66 o 
   5   7   4        9.87       13.71      5.76 o 
  -7   8   4       12.44       13.16      5.48 o 
  -6   8   4        0.54        4.39      4.11 o 
  -5   8   4        2.96        1.65      3.56 o 
  -4   8   4      182.03      180.55      6.59 o 
  -3   8   4        0.20        4.66      3.29 o 
  -2   8   4        7.07        6.31      3.29 o 
  -1   8   4      182.74      157.23      5.76 o 
   0   8   4      116.22      100.82      3.49 o 
   1   8   4      105.37      108.36      5.49 o 
   2   8   4        1.46        2.47      3.84 o 
   3   8   4       34.76       33.73      4.94 o 
   4   8   4        3.76        3.84      5.48 o 
  -7   9   4        1.13       10.69      5.21 o 
  -6   9   4        3.46       -0.82      4.94 o 
  -5   9   4        0.16        2.47      3.56 o 
  -4   9   4        0.06        1.92      3.56 o 
  -3   9   4        0.59       -3.56      3.56 o 
  -2   9   4       51.99       38.67      3.84 o 
  -1   9   4      184.29      168.75      6.31 o 
   0   9   4        2.05        2.61      2.52 o 
   1   9   4       16.58       20.02      4.39 o 
   2   9   4        9.17        7.13      4.11 o 
   3   9   4        2.30        5.48      4.39 o 
   4   9   4       15.67       24.13      6.03 o 
  -6  10   4        0.02        3.02      4.66 o 
  -5  10   4        0.13        1.10      3.84 o 
  -4  10   4        0.57        4.11      3.84 o 
  -3  10   4       19.93       23.58      4.11 o 
  -2  10   4        2.70        4.66      3.56 o 
  -1  10   4        8.45        2.47      3.84 o 
   0  10   4        4.78        6.44      2.71 o 
   1  10   4       15.51       23.58      4.39 o 
   2  10   4       46.82       54.58      5.21 o 
   3  10   4        0.39        0.82      5.21 o 
  -5  11   4        1.50        2.47      4.39 o 
  -4  11   4        1.41        1.92      4.39 o 
  -3  11   4        0.01       -3.84      3.84 o 
  -2  11   4        0.12       -4.11      4.11 o 
  -1  11   4        6.44        3.02      3.84 o 
   0  11   4       14.58       17.91      3.15 o 
   1  11   4       55.80       70.21      6.03 o 
   2  11   4        6.84       11.79      5.21 o 
  -5  12   4        2.27        2.47      4.94 o 
  -4  12   4        1.72        4.94      5.21 o 
  -3  12   4        3.25        6.31      4.66 o 
  -2  12   4       18.15       19.74      4.94 o 
  -1  12   4        2.34        0.82      4.66 o 
   0  12   4       59.02       75.61     10.28 o 
   1  12   4       50.68       64.72      6.58 o 
  -3  13   4       25.30       24.68      6.58 o 
  -2  13   4       18.23       18.10      5.76 o 
  -1  13   4       40.26       44.43      6.31 o 
   0 -14   5        0.01       -1.54      6.03 o 
   1 -14   5        0.24       -1.92      4.94 o 
   2 -14   5       40.83       43.06      6.86 o 
   3 -14   5        1.62       11.79      4.94 o 
  -2 -13   5        4.79       -4.66      5.48 o 
  -1 -13   5        5.02       12.89      4.94 o 
   0 -13   5        3.93        8.36      3.10 o 
   1 -13   5        2.16        3.29      4.39 o 
   2 -13   5       32.59       39.77      5.21 o 
   3 -13   5       13.25       10.69      4.94 o 
   4 -13   5        2.35        3.84      4.94 o 
   5 -13   5        2.42        5.48      5.48 o 
  -3 -12   5        0.04        6.31      4.94 o 
  -2 -12   5       17.08       20.84      5.21 o 
  -1 -12   5       52.36       66.92      5.49 o 
   0 -12   5       56.45       57.11      6.03 o 
   1 -12   5        7.70        5.48      4.11 o 
   2 -12   5        4.03        7.95      3.84 o 
   3 -12   5        3.58        9.05      4.11 o 
   4 -12   5        1.42       -1.65      4.39 o 
   5 -12   5       26.93       35.10      5.21 o 
  -3 -11   5        2.36        6.03      4.39 o 
  -2 -11   5        0.81       -0.27      4.11 o 
  -1 -11   5        5.10        8.23      3.84 o 
   0 -11   5       12.52       11.92      4.94 o 
   1 -11   5        0.64        1.37      3.84 o 
   2 -11   5        0.68        5.21      4.11 o 
   3 -11   5        1.09        5.21      3.29 o 
   4 -11   5       15.41       20.02      4.39 o 
   5 -11   5        0.06       -0.82      4.11 o 
   6 -11   5        1.26        5.48      5.21 o 
  -4 -10   5       14.01       18.92      5.48 o 
  -3 -10   5       15.30        9.32      4.39 o 
  -2 -10   5       19.89       25.78      4.39 o 
  -1 -10   5        7.72        7.68      3.84 o 
   0 -10   5       16.34       16.65      2.71 o 
   1 -10   5      588.69      584.17     18.68 o 
   2 -10   5      386.72      389.35     10.98 o 
   3 -10   5        6.79        4.66      3.84 o 
   4 -10   5        1.46        4.94      3.84 o 
   5 -10   5        3.19        3.84      3.84 o 
   6 -10   5        8.26       11.24      5.21 o 
  -5  -9   5       41.67       45.53      6.03 o 
  -4  -9   5       27.76       20.84      5.48 o 
  -3  -9   5       18.51       18.37      4.39 o 
  -2  -9   5        2.46        0.27      3.84 o 
  -1  -9   5       27.14       30.44      3.84 o 
   0  -9   5      332.09      320.68     10.98 o 
   1  -9   5      586.31      579.05     17.04 o 
   2  -9   5      151.80      156.39      5.76 o 
   3  -9   5        4.24        3.84      3.56 o 
   4  -9   5       79.88       81.46      5.21 o 
   5  -9   5       37.09       37.30      4.66 o 
   6  -9   5        0.57       -1.92      4.39 o 
   7  -9   5       16.83       14.53      5.76 o 
  -5  -8   5        2.63        2.47      4.94 o 
  -4  -8   5        3.22        0.82      4.39 o 
  -3  -8   5       66.15       63.08      4.94 o 
  -2  -8   5      178.45      166.83      6.04 o 
  -1  -8   5        3.97        8.78      3.56 o 
   0  -8   5      123.88      124.59      3.49 o 
   1  -8   5      117.37      117.42      4.94 o 
   2  -8   5       28.10       26.88      3.84 o 
   3  -8   5       57.09       51.56      4.11 o 
   4  -8   5        3.85        9.05      3.29 o 
   5  -8   5       23.63       27.15      4.11 o 
   6  -8   5        0.53        1.37      4.11 o 
   7  -8   5        0.02        2.74      4.66 o 
  -6  -7   5        4.87        6.31      5.21 o 
  -5  -7   5        0.32       -4.66      4.66 o 
  -4  -7   5       13.71       11.79      4.11 o 
  -3  -7   5      247.61      244.54      7.41 o 
  -2  -7   5        3.36       10.42      3.29 o 
  -1  -7   5      124.09      115.78      4.94 o 
   0  -7   5       30.62       25.92      2.33 o 
   1  -7   5       16.48       17.83      3.02 o 
   2  -7   5       18.52       19.20      3.29 o 
   3  -7   5       46.70       40.59      4.11 o 
   4  -7   5       35.21       30.99      3.84 o 
   5  -7   5       66.76       61.16      4.66 o 
   6  -7   5        0.54       -0.55      3.84 o 
   7  -7   5        0.02       -1.37      4.66 o 
  -6  -6   5        6.29        9.32      4.66 o 
  -5  -6   5        0.99        0.82      3.84 o 
  -4  -6   5       87.22       82.02      5.49 o 
  -3  -6   5        1.31        0.55      3.56 o 
  -2  -6   5       61.88       62.81      4.39 o 
  -1  -6   5      109.78      123.74      4.39 o 
   0  -6   5       73.87       75.18      2.52 o 
   1  -6   5       22.89       15.91      2.74 o 
   2  -6   5       31.67       31.81      3.02 o 
   3  -6   5       68.46       65.01      4.11 o 
   4  -6   5      216.42      204.19      6.86 o 
   5  -6   5        6.66        7.13      3.56 o 
   6  -6   5        2.20        0.82      3.84 o 
   7  -6   5        0.09       -5.21      5.21 o 
  -6  -5   5        5.90        8.78      4.94 o 
  -5  -5   5        1.03        0.00      3.84 o 
  -4  -5   5        8.20        2.47      3.84 o 
  -3  -5   5        1.71        0.55      3.56 o 
  -2  -5   5      114.21      114.96      4.12 o 
  -1  -5   5      767.47      798.54     19.55 o 
   0  -5   5      873.37      883.30     31.97 o 
   1  -5   5       77.36       75.44      3.02 o 
   2  -5   5      307.06      301.31      9.06 o 
   3  -5   5      104.30       97.39      4.12 o 
   4  -5   5        1.76       -0.55      3.56 o 
   5  -5   5        6.29        1.92      3.84 o 
   6  -5   5        1.13       -1.92      3.56 o 
   7  -5   5        1.89        6.03      4.66 o 
  -7  -4   5        8.50        7.40      5.76 o 
  -6  -4   5        0.09        0.00      4.39 o 
  -5  -4   5        0.45       -1.65      3.84 o 
  -4  -4   5       58.27       61.71      4.39 o 
  -3  -4   5       13.04       11.79      3.29 o 
  -2  -4   5        4.39        4.39      2.47 o 
  -1  -4   5      270.48      329.62      9.06 o 
   0  -4   5      241.29      250.92      5.44 o 
   1  -4   5       29.85       33.46      2.19 o 
   2  -4   5      178.39      175.14      5.49 o 
   3  -4   5       23.09       24.13      2.74 o 
   4  -4   5        1.18       -0.82      3.56 o 
   5  -4   5        0.48        3.56      3.29 o 
   6  -4   5        5.92        1.10      4.11 o 
   7  -4   5       11.55       10.97      5.21 o 
  -7  -3   5       12.78       20.84      5.48 o 
  -6  -3   5       28.23       24.13      4.66 o 
  -5  -3   5        8.08        0.27      3.84 o 
  -4  -3   5      376.28      343.28     10.16 o 
  -3  -3   5       34.69       33.73      3.29 o 
  -2  -3   5      153.34      155.89      4.67 o 
  -1  -3   5       73.09       58.99      2.74 o 
   0  -3   5      473.90      472.04     16.38 o 
   1  -3   5      429.57      408.27     11.55 o 
   2  -3   5      334.92      333.60     10.44 o 
   3  -3   5      244.93      230.08      7.14 o 
   4  -3   5       91.16       92.45      4.66 o 
   5  -3   5       19.83       16.18      3.84 o 
   6  -3   5        1.20       -4.39      4.39 o 
   7  -3   5       21.91       13.99      5.48 o 
  -7  -2   5       24.01       20.57      5.76 o 
  -6  -2   5       14.06       12.34      4.39 o 
  -5  -2   5       38.43       36.20      4.39 o 
  -4  -2   5      362.78      351.79     10.44 o 
  -3  -2   5       30.83       37.30      3.29 o 
  -2  -2   5        8.33        7.40      2.19 o 
  -1  -2   5     2208.09     2235.52     25.12 o 
   0  -2   5        3.35        0.00      1.16 o 
   1  -2   5      334.15      349.49      9.07 o 
   2  -2   5      400.29      411.85     11.00 o 
   3  -2   5      160.87      151.77      4.67 o 
   4  -2   5      140.57      135.82      5.49 o 
   5  -2   5        0.36       -1.37      3.56 o 
   6  -2   5       98.51      112.46      5.76 o 
   7  -2   5        0.04        3.84      4.94 o 
  -7  -1   5        0.66        0.55      5.48 o 
  -6  -1   5       11.34        4.11      4.39 o 
  -5  -1   5       16.20       17.55      3.84 o 
  -4  -1   5      281.58      305.57      9.33 o 
  -3  -1   5        4.26        3.29      2.47 o 
  -2  -1   5      329.83      331.99     10.17 o 
  -1  -1   5     1002.55      999.95     16.32 o 
   0  -1   5       38.90       34.81      5.21 o 
   1  -1   5     1631.64     1622.00     20.85 o 
   2  -1   5       10.59       11.24      2.19 o 
   3  -1   5      134.10      147.36      4.39 o 
   4  -1   5      214.81      214.63      6.86 o 
   5  -1   5       28.79       34.83      4.11 o 
   6  -1   5        3.96        5.21      4.11 o 
   7  -1   5       10.74        8.23      5.48 o 
  -7   0   5        3.35       -1.92      4.94 o 
  -6   0   5       18.62       29.34      4.11 o 
  -5   0   5       22.60       17.83      3.57 o 
  -4   0   5       71.71       69.40      4.39 o 
  -3   0   5        6.86       13.16      2.47 o 
  -2   0   5       89.87       82.04      2.74 o 
  -1   0   5      926.47      912.30     15.76 o 
   0   0   5        6.30        4.52      1.36 o 
   1   0   5      551.05      576.21     13.22 o 
   2   0   5      761.79      762.63     17.36 o 
   3   0   5      341.32      332.36     10.44 o 
   4   0   5        3.06        6.31      3.56 o 
   5   0   5        0.03        0.00      3.56 o 
   6   0   5        0.32       -0.27      4.11 o 
   7   0   5        0.88        3.02      5.21 o 
  -7   1   5        3.23        3.84      4.39 o 
  -6   1   5        0.20        3.02      3.29 o 
  -5   1   5       19.39       21.39      3.84 o 
  -4   1   5       62.60       64.46      4.39 o 
  -3   1   5       76.98       75.72      3.29 o 
  -2   1   5     1803.50     1908.19     25.81 o 
  -1   1   5        0.47        4.94      1.92 o 
   0   1   5        1.03        4.11      1.36 o 
   1   1   5      320.45      345.77      9.62 o 
   2   1   5       62.32       60.35      3.02 o 
   3   1   5       40.74       42.79      3.57 o 
   4   1   5      119.21      123.46      5.49 o 
   5   1   5        1.24        6.31      3.84 o 
   6   1   5        0.64        3.56      4.11 o 
   7   1   5        6.26       21.12      5.48 o 
  -8   2   5       10.38        5.21      5.76 o 
  -7   2   5        0.12       -1.10      4.39 o 
  -6   2   5        2.12        2.19      3.56 o 
  -5   2   5        0.26       -2.19      3.29 o 
  -4   2   5       43.98       38.40      3.84 o 
  -3   2   5      556.33      608.33     17.88 o 
  -2   2   5      137.03      156.44      4.67 o 
  -1   2   5       19.63       26.33      2.19 o 
   0   2   5      227.94      220.64      9.20 o 
   1   2   5        2.66       -0.82      2.19 o 
   2   2   5      272.41      273.79      8.24 o 
   3   2   5      130.20      115.51      4.94 o 
   4   2   5        2.13       -3.56      3.56 o 
   5   2   5       23.79       20.57      4.39 o 
   6   2   5        0.67       -3.02      4.66 o 
   7   2   5        2.27       -1.10      5.76 o 
  -8   3   5        0.88        4.66      5.21 o 
  -7   3   5       30.55       30.44      5.21 o 
  -6   3   5        7.35        5.21      4.11 o 
  -5   3   5        0.09       -3.02      3.29 o 
  -4   3   5       14.64       15.36      3.29 o 
  -3   3   5      173.20      176.75      5.49 o 
  -2   3   5       40.30       34.01      2.74 o 
  -1   3   5      141.26      150.96      4.39 o 
   0   3   5      113.74      119.75      2.50 o 
   1   3   5        1.44        1.65      2.19 o 
   2   3   5       29.68       23.31      3.29 o 
   3   3   5        1.16        4.66      3.56 o 
   4   3   5      134.37      113.03      5.49 o 
   5   3   5        5.96       10.42      4.11 o 
   6   3   5        2.38        0.27      5.21 o 
  -7   4   5        7.52       10.42      4.39 o 
  -6   4   5        0.64       -4.11      4.11 o 
  -5   4   5       17.95       18.10      3.57 o 
  -4   4   5       29.16       25.23      3.57 o 
  -3   4   5       99.69      103.15      4.12 o 
  -2   4   5       48.35       61.44      3.02 o 
  -1   4   5       11.96       13.71      2.47 o 
   0   4   5      170.65      175.57      3.59 o 
   1   4   5        0.66        0.27      2.47 o 
   2   4   5      376.08      347.18     10.71 o 
   3   4   5      240.75      231.10      6.59 o 
   4   4   5        0.33        2.74      3.84 o 
   5   4   5        8.20        4.39      4.39 o 
   6   4   5        0.36        0.00      5.21 o 
  -7   5   5        5.91        5.48      4.94 o 
  -6   5   5        2.86        8.78      3.56 o 
  -5   5   5       28.47       20.57      3.57 o 
  -4   5   5      328.88      323.44      9.88 o 
  -3   5   5        7.26        5.76      3.29 o 
  -2   5   5       45.26       45.26      3.29 o 
  -1   5   5      140.30      153.12      4.39 o 
   0   5   5       41.15       42.00      4.94 o 
   1   5   5      186.79      189.09      6.04 o 
   2   5   5      362.21      342.17     10.16 o 
   3   5   5        1.21        8.78      3.56 o 
   4   5   5       49.68       38.95      5.21 o 
   5   5   5        3.45        8.50      4.39 o 
   6   5   5        8.07        2.47      5.48 o 
  -7   6   5       20.26       24.13      5.21 o 
  -6   6   5       18.28       16.73      4.66 o 
  -5   6   5      191.01      193.45      6.86 o 
  -4   6   5      679.26      682.29     20.62 o 
  -3   6   5       92.38       88.33      4.66 o 
  -2   6   5       12.87       20.57      3.29 o 
  -1   6   5        0.00        5.76      3.02 o 
   0   6   5       29.94       34.71      5.35 o 
   1   6   5      426.50      424.12     12.91 o 
   2   6   5        0.60        4.11      3.29 o 
   3   6   5       39.14       50.74      4.94 o 
   4   6   5       33.52       30.72      4.94 o 
   5   6   5        2.71       -3.56      5.21 o 
  -7   7   5        3.45       11.79      4.94 o 
  -6   7   5        1.15        2.74      4.39 o 
  -5   7   5      167.29      145.41      6.58 o 
  -4   7   5      171.76      167.10      6.31 o 
  -3   7   5       23.19       26.05      3.84 o 
  -2   7   5        1.98        9.87      3.29 o 
  -1   7   5       16.54       17.28      3.84 o 
   0   7   5       18.01       16.28      2.50 o 
   1   7   5        8.89       -2.47      3.56 o 
   2   7   5      176.81      182.19      6.59 o 
   3   7   5        2.86        7.40      4.11 o 
   4   7   5        3.50        4.94      4.66 o 
   5   7   5        9.34       20.57      5.48 o 
  -7   8   5       16.76       25.78      5.76 o 
  -6   8   5        5.60        7.68      4.39 o 
  -5   8   5        7.71        5.76      3.84 o 
  -4   8   5        9.88       19.47      4.11 o 
  -3   8   5      103.75      102.87      5.21 o 
  -2   8   5        8.26       10.69      3.29 o 
  -1   8   5       24.95       20.57      3.84 o 
   0   8   5        2.00        0.50      2.42 o 
   1   8   5       13.79       23.04      3.84 o 
   2   8   5        2.52        0.82      4.11 o 
   3   8   5        2.12        4.66      4.39 o 
   4   8   5       23.17       27.70      6.31 o 
  -6   9   5        1.03        7.95      4.39 o 
  -5   9   5        4.74        3.02      4.11 o 
  -4   9   5        1.14        0.00      3.84 o 
  -3   9   5        1.25       -2.47      3.56 o 
  -2   9   5      141.34      127.30      5.49 o 
  -1   9   5       16.28       10.70      3.84 o 
   0   9   5       46.51       41.52      3.20 o 
   1   9   5        0.31       -4.11      4.11 o 
   2   9   5        1.70        1.92      4.39 o 
   3   9   5        5.61        2.47      5.21 o 
   4   9   5        1.45       -0.82      5.48 o 
  -6  10   5       16.36        7.13      5.48 o 
  -5  10   5        6.98        4.94      4.94 o 
  -4  10   5       11.30       13.71      4.11 o 
  -3  10   5        0.45        0.27      3.56 o 
  -2  10   5       19.36       22.76      4.11 o 
  -1  10   5        8.50        6.58      4.11 o 
   0  10   5        3.43       -3.70      3.70 o 
   1  10   5        4.56        7.95      4.11 o 
   2  10   5        7.63        5.48      5.21 o 
   3  10   5        2.16        7.95      4.94 o 
  -5  11   5       10.85       12.89      5.21 o 
  -4  11   5        0.03        5.21      4.39 o 
  -3  11   5        1.49       -1.10      4.11 o 
  -2  11   5        2.12        5.76      4.11 o 
  -1  11   5        1.39        7.68      4.11 o 
   0  11   5        1.69        2.19      6.03 o 
   1  11   5       30.28       43.88      5.76 o 
   2  11   5        3.96        1.65      5.21 o 
  -4  12   5       23.88       32.91      5.48 o 
  -3  12   5        0.32        2.19      4.39 o 
  -2  12   5        0.20       -5.48      5.48 o 
  -1  12   5        5.08       13.99      4.66 o 
   0  12   5       20.59       26.59      4.06 o 
   1  12   5        8.42        1.37      6.03 o 
  -2  13   5       35.08       47.99      6.31 o 
  -1  13   5        0.07       -1.65      5.21 o 
   0 -14   6        0.01       -1.17      3.67 o 
   1 -14   6        0.28       -4.66      4.66 o 
   2 -14   6        0.01       -0.82      4.94 o 
   3 -14   6        0.00        4.94      4.66 o 
  -2 -13   6        4.75        0.82      5.21 o 
  -1 -13   6        1.30        3.02      4.66 o 
   0 -13   6        8.90       12.97      3.39 o 
   1 -13   6        0.61       -2.74      4.66 o 
   2 -13   6        8.54       12.61      4.39 o 
   3 -13   6        1.15        6.31      4.94 o 
   4 -13   6        0.67       15.36      4.66 o 
   5 -13   6        0.49       -4.66      5.21 o 
  -3 -12   6        8.87       15.08      4.94 o 
  -2 -12   6       49.19       64.72      6.58 o 
  -1 -12   6       18.23       27.70      4.66 o 
   0 -12   6       23.17       31.96      3.84 o 
   1 -12   6        0.01       -1.92      3.84 o 
   2 -12   6       17.92       13.16      4.39 o 
   3 -12   6        0.00       -0.27      3.84 o 
   4 -12   6        9.07       12.34      4.66 o 
   5 -12   6        5.63        9.32      5.21 o 
  -3 -11   6       94.95       83.38      7.41 o 
  -2 -11   6       10.35       12.61      4.39 o 
  -1 -11   6        2.34       -4.66      4.66 o 
   0 -11   6        9.22       11.77      3.98 o 
   1 -11   6      159.49      164.89      6.58 o 
   2 -11   6        2.42        2.19      3.84 o 
   3 -11   6       19.12       13.99      4.11 o 
   4 -11   6        3.17       -1.65      4.11 o 
   5 -11   6        6.44       17.82      4.39 o 
   6 -11   6        0.70       13.71      4.94 o 
  -4 -10   6      128.32      117.68      8.50 o 
  -3 -10   6        2.17       -2.19      4.39 o 
  -2 -10   6        0.07       -0.27      3.84 o 
  -1 -10   6       28.33       30.99      4.11 o 
   0 -10   6       43.55       49.60      4.25 o 
   1 -10   6       61.93       54.03      4.66 o 
   2 -10   6       64.97       58.70      4.94 o 
   3 -10   6        2.26        5.76      3.84 o 
   4 -10   6        3.60       -3.84      3.84 o 
   5 -10   6        0.02       -1.10      4.11 o 
   6 -10   6       11.61        8.50      5.48 o 
  -5  -9   6       21.06       23.58      6.03 o 
  -4  -9   6        2.46        5.48      4.39 o 
  -3  -9   6        0.05        8.78      3.56 o 
  -2  -9   6       10.07        8.78      3.84 o 
  -1  -9   6       94.09       95.46      4.66 o 
   0  -9   6       36.86       31.72      4.25 o 
   1  -9   6      653.07      641.85     18.14 o 
   2  -9   6        2.51        3.02      3.29 o 
   3  -9   6        7.07        7.40      3.56 o 
   4  -9   6       32.29       33.46      4.39 o 
   5  -9   6        4.02        5.21      3.84 o 
   6  -9   6        0.14       -1.92      4.66 o 
   7  -9   6        7.18       13.99      5.21 o 
  -5  -8   6        2.32       13.44      5.21 o 
  -4  -8   6       12.01       15.36      4.39 o 
  -3  -8   6        2.31        1.65      3.56 o 
  -2  -8   6       57.38       68.02      4.39 o 
  -1  -8   6       59.83       52.66      4.39 o 
   0  -8   6       57.56       61.65      2.91 o 
   1  -8   6      130.00      131.15      5.21 o 
   2  -8   6       78.85       72.14      4.39 o 
   3  -8   6       71.37       68.57      4.39 o 
   4  -8   6        8.02        8.23      3.56 o 
   5  -8   6        8.12        2.47      4.11 o 
   6  -8   6        0.21       -1.10      4.39 o 
   7  -8   6        0.02       -1.65      4.94 o 
  -6  -7   6        4.41        2.47      5.48 o 
  -5  -7   6       41.40       35.93      5.21 o 
  -4  -7   6       25.91       19.75      4.39 o 
  -3  -7   6       34.03       18.10      3.84 o 
  -2  -7   6       52.22       40.04      4.11 o 
  -1  -7   6      103.14      102.60      4.94 o 
   0  -7   6       73.10       73.00      2.72 o 
   1  -7   6      102.69       95.75      4.39 o 
   2  -7   6      142.27      141.58      4.94 o 
   3  -7   6        4.98       13.44      3.29 o 
   4  -7   6        5.25       13.16      3.29 o 
   5  -7   6       12.26       10.42      3.84 o 
   6  -7   6       10.85        3.02      4.11 o 
   7  -7   6        0.46        5.48      5.21 o 
  -6  -6   6        6.58       15.36      4.94 o 
  -5  -6   6        9.26        9.05      4.11 o 
  -4  -6   6       12.32        7.95      4.11 o 
  -3  -6   6       58.55       47.18      4.39 o 
  -2  -6   6       56.92       60.34      4.11 o 
  -1  -6   6       58.62       55.41      3.84 o 
   0  -6   6        2.16        2.71      1.78 o 
   1  -6   6      138.27      142.42      4.12 o 
   2  -6   6       12.58       13.44      3.02 o 
   3  -6   6        3.54        1.65      3.29 o 
   4  -6   6        3.09        5.48      3.29 o 
   5  -6   6       14.08       18.92      3.84 o 
   6  -6   6       14.98       20.84      4.39 o 
   7  -6   6        0.03       -1.37      5.21 o 
  -6  -5   6        4.96        7.95      4.94 o 
  -5  -5   6       32.97       21.39      5.21 o 
  -4  -5   6        5.66       13.44      3.84 o 
  -3  -5   6       50.81       59.52      4.11 o 
  -2  -5   6       11.73       13.71      3.02 o 
  -1  -5   6       26.80       34.83      2.74 o 
   0  -5   6      301.99      319.54      6.89 o 
   1  -5   6      130.00      150.66      4.39 o 
   2  -5   6        1.40        1.37      2.47 o 
   3  -5   6        3.21        0.00      3.02 o 
   4  -5   6        2.66       -1.65      3.56 o 
   5  -5   6        0.30        2.74      3.84 o 
   6  -5   6        1.46        3.84      4.11 o 
   7  -5   6        7.32        4.66      5.21 o 
  -7  -4   6        0.01       -2.19      5.48 o 
  -6  -4   6       39.22       44.98      5.21 o 
  -5  -4   6        2.81        6.86      3.29 o 
  -4  -4   6       27.59       25.78      3.84 o 
  -3  -4   6       21.98       19.47      3.57 o 
  -2  -4   6       97.65       90.26      3.84 o 
  -1  -4   6     1519.39     1633.93     26.01 o 
   0  -4   6     1772.41     1874.11     26.76 o 
   1  -4   6      358.31      390.26     10.72 o 
   2  -4   6      215.39      209.48      6.31 o 
   3  -4   6      102.26       98.22      4.12 o 
   4  -4   6       98.06       96.01      4.94 o 
   5  -4   6       11.01       13.71      3.56 o 
   6  -4   6       59.55       55.13      5.21 o 
   7  -4   6        2.33        7.68      4.94 o 
  -7  -3   6        0.03       -1.10      5.48 o 
  -6  -3   6       15.72       25.78      4.66 o 
  -5  -3   6       38.73       31.81      4.66 o 
  -4  -3   6      169.48      164.36      5.76 o 
  -3  -3   6       24.50       26.33      3.29 o 
  -2  -3   6       86.36       75.17      3.29 o 
  -1  -3   6     1821.97     1904.37     26.08 o 
   0  -3   6       10.52        5.35      1.36 o 
   1  -3   6       95.36       99.06      3.02 o 
   2  -3   6       26.28       25.78      2.47 o 
   3  -3   6       21.01       32.91      3.29 o 
   4  -3   6       49.10       52.39      4.39 o 
   5  -3   6        3.76        6.31      3.56 o 
   6  -3   6        6.68        5.76      4.11 o 
   7  -3   6        6.00        7.95      5.21 o 
  -7  -2   6       72.02       74.88      6.58 o 
  -6  -2   6        1.39        2.19      3.84 o 
  -5  -2   6       21.14       17.28      3.84 o 
  -4  -2   6      580.96      546.96     16.49 o 
  -3  -2   6       56.46       60.62      3.57 o 
  -2  -2   6      660.12      640.33     16.79 o 
  -1  -2   6       16.22       12.07      2.19 o 
   0  -2   6      474.37      458.52     12.80 o 
   1  -2   6        2.12        1.10      1.92 o 
   2  -2   6     2085.83     2104.38     29.15 o 
   3  -2   6      628.14      626.02     16.50 o 
   4  -2   6       50.56       49.64      4.39 o 
   5  -2   6       26.81       26.05      4.11 o 
   6  -2   6       24.04       32.91      4.66 o 
   7  -2   6        1.68        7.13      4.94 o 
  -7  -1   6        9.48       10.69      5.21 o 
  -6  -1   6       54.28       61.98      5.21 o 
  -5  -1   6       53.17       49.09      4.11 o 
  -4  -1   6        1.20        4.66      3.29 o 
  -3  -1   6        5.93        6.58      2.47 o 
  -2  -1   6      236.16      228.76      6.87 o 
  -1  -1   6      697.21      680.36     14.61 o 
   0  -1   6        1.82        2.36      1.25 o 
   1  -1   6        2.40        0.55      1.92 o 
   2  -1   6      255.30      265.02      7.96 o 
   3  -1   6      131.19      124.02      4.39 o 
   4  -1   6       99.12      101.23      5.21 o 
   5  -1   6       34.60       26.88      4.39 o 
   6  -1   6        2.47       -2.47      4.39 o 
   7  -1   6        0.87       -2.19      5.48 o 
  -7   0   6        2.26        1.92      4.66 o 
  -6   0   6        1.82        4.94      3.56 o 
  -5   0   6       17.38       15.63      3.84 o 
  -4   0   6       52.10       57.60      4.11 o 
  -3   0   6        5.79        7.95      2.47 o 
  -2   0   6     1217.83     1306.20     22.38 o 
  -1   0   6     1746.76     1775.13     23.34 o 
   0   0   6      132.34      131.30      2.70 o 
   1   0   6        0.08        1.92      1.92 o 
   2   0   6        3.52        3.02      2.47 o 
   3   0   6        0.01       -3.29      3.29 o 
   4   0   6      126.16      128.40      5.49 o 
   5   0   6       29.19       25.23      4.39 o 
   6   0   6        6.82       12.89      4.39 o 
   7   0   6        0.03        2.74      5.21 o 
  -7   1   6        5.44        4.11      4.66 o 
  -6   1   6        1.68       -1.37      3.84 o 
  -5   1   6       45.14       50.19      4.11 o 
  -4   1   6      112.83      116.05      4.94 o 
  -3   1   6       25.00       17.28      3.02 o 
  -2   1   6      587.32      614.28     15.96 o 
  -1   1   6      105.80       96.32      3.02 o 
   0   1   6       34.96       36.89      2.19 o 
   1   1   6        0.01        2.19      1.92 o 
   2   1   6       34.18       30.72      2.74 o 
   3   1   6       68.90       76.53      4.39 o 
   4   1   6        0.77       -1.37      3.29 o 
   5   1   6        1.77        1.92      4.11 o 
   6   1   6        8.49       -3.56      5.21 o 
   7   1   6        8.48        2.19      5.76 o 
  -7   2   6        1.77       -0.27      4.39 o 
  -6   2   6       10.16       16.73      3.84 o 
  -5   2   6       29.54       41.41      4.11 o 
  -4   2   6        0.03       -3.29      3.29 o 
  -3   2   6       44.31       45.53      3.29 o 
  -2   2   6        8.08        5.76      2.19 o 
  -1   2   6       64.36       65.84      2.74 o 
   0   2   6      160.45      166.02      3.48 o 
   1   2   6        2.02        0.55      2.19 o 
   2   2   6       45.12       49.64      3.29 o 
   3   2   6       13.82       18.92      3.84 o 
   4   2   6       73.55       69.12      4.94 o 
   5   2   6        2.43        1.92      4.11 o 
   6   2   6       13.57       10.42      4.94 o 
  -7   3   6        6.71       16.73      4.11 o 
  -6   3   6        4.65        3.56      3.84 o 
  -5   3   6       30.84       26.33      3.84 o 
  -4   3   6       33.13       30.99      3.84 o 
  -3   3   6       84.43       89.98      3.84 o 
  -2   3   6       24.05       25.78      2.47 o 
  -1   3   6       61.05       59.25      2.74 o 
   0   3   6       16.11       20.48      1.92 o 
   1   3   6      629.13      638.82     18.16 o 
   2   3   6        4.06        1.10      3.29 o 
   3   3   6        5.55        8.23      3.56 o 
   4   3   6       41.05       51.83      4.66 o 
   5   3   6       28.87       36.75      4.66 o 
   6   3   6        0.93        5.48      5.21 o 
  -7   4   6        5.28        4.11      4.66 o 
  -6   4   6        7.48        6.03      4.11 o 
  -5   4   6       82.42       84.76      4.94 o 
  -4   4   6      101.93       99.58      4.94 o 
  -3   4   6       97.64       88.61      4.39 o 
  -2   4   6        1.12       -2.47      2.47 o 
  -1   4   6      200.33      187.21      5.22 o 
   0   4   6        9.22       12.28      1.75 o 
   1   4   6        9.89       14.81      3.02 o 
   2   4   6        0.13        9.60      3.29 o 
   3   4   6        2.77        0.82      3.56 o 
   4   4   6        0.86       -0.82      3.84 o 
   5   4   6        0.01       -1.10      4.39 o 
   6   4   6        2.36       -1.92      5.76 o 
  -7   5   6       23.48       30.17      5.48 o 
  -6   5   6        4.11        3.56      3.84 o 
  -5   5   6        2.94       -3.84      3.84 o 
  -4   5   6       60.00       58.97      4.39 o 
  -3   5   6      868.90      861.94     24.22 o 
  -2   5   6      351.67      326.84     10.16 o 
  -1   5   6      182.25      188.55      5.76 o 
   0   5   6       31.79       36.89      2.52 o 
   1   5   6      226.52      210.25      6.31 o 
   2   5   6      294.50      277.82      7.69 o 
   3   5   6      109.33      103.42      5.49 o 
   4   5   6       21.15       25.78      4.66 o 
   5   5   6       15.53        7.68      5.48 o 
  -7   6   6        2.23       -0.82      5.21 o 
  -6   6   6        0.82        6.86      3.84 o 
  -5   6   6       65.29       68.57      5.21 o 
  -4   6   6      186.39      170.40      6.31 o 
  -3   6   6       17.63       10.70      3.84 o 
  -2   6   6       33.25       29.89      3.57 o 
  -1   6   6       89.06       91.90      4.66 o 
   0   6   6      200.31      202.34      6.45 o 
   1   6   6       58.95       50.47      4.39 o 
   2   6   6        8.47        4.39      3.56 o 
   3   6   6        5.50        4.11      4.11 o 
   4   6   6       11.61       13.99      4.94 o 
   5   6   6        3.75       10.69      5.21 o 
  -7   7   6        6.67       15.36      5.21 o 
  -6   7   6        6.95       11.79      4.11 o 
  -5   7   6        0.14       -3.84      3.84 o 
  -4   7   6      149.16      160.50      6.31 o 
  -3   7   6      104.05      111.65      4.94 o 
  -2   7   6        7.88        7.95      3.56 o 
  -1   7   6      110.72       93.55      4.94 o 
   0   7   6       50.58       45.74      3.98 o 
   1   7   6      215.11      210.21      6.59 o 
   2   7   6      216.96      206.36      7.68 o 
   3   7   6       91.72       99.29      5.76 o 
   4   7   6       10.75       17.28      4.94 o 
   5   7   6        2.79       12.34      4.94 o 
  -7   8   6        2.54        5.48      4.94 o 
  -6   8   6        1.64        4.66      4.94 o 
  -5   8   6        2.91       -3.29      4.39 o 
  -4   8   6        5.85        1.10      3.84 o 
  -3   8   6        2.13       -1.10      3.56 o 
  -2   8   6       51.11       58.69      4.66 o 
  -1   8   6       36.05       28.25      3.84 o 
   0   8   6      163.29      148.77      4.17 o 
   1   8   6        6.25       12.34      3.56 o 
   2   8   6        7.66       13.16      4.11 o 
   3   8   6        6.31        5.76      4.66 o 
   4   8   6        0.01       -5.48      5.48 o 
  -6   9   6        3.55        3.29      4.66 o 
  -5   9   6        2.33        1.10      4.11 o 
  -4   9   6       15.21       16.73      4.11 o 
  -3   9   6        8.40        5.48      3.84 o 
  -2   9   6        0.06       -3.56      3.56 o 
  -1   9   6       62.00       58.15      4.94 o 
   0   9   6        8.01        6.03      2.71 o 
   1   9   6        3.78        1.65      3.84 o 
   2   9   6        0.51       -3.29      4.39 o 
   3   9   6        6.69        0.55      5.48 o 
  -6  10   6        0.04       -0.55      4.94 o 
  -5  10   6       10.88       10.42      4.94 o 
  -4  10   6        0.55        9.60      4.39 o 
  -3  10   6       10.92       14.26      4.39 o 
  -2  10   6        5.62        3.29      3.84 o 
  -1  10   6        3.09        5.76      3.56 o 
   0  10   6       10.72       11.79      2.91 o 
   1  10   6       17.11       16.45      4.66 o 
   2  10   6        9.73        0.27      5.21 o 
   3  10   6        2.47       11.24      5.48 o 
  -5  11   6        0.08        4.11      4.94 o 
  -4  11   6        0.00        3.02      4.66 o 
  -3  11   6        1.21        3.84      4.39 o 
  -2  11   6        0.08       -3.84      4.11 o 
  -1  11   6        0.18       -4.39      4.39 o 
   0  11   6        0.15        4.15      3.19 o 
   1  11   6       13.58       14.53      5.21 o 
   2  11   6        0.23       -3.02      5.21 o 
  -4  12   6        0.04        2.19      4.66 o 
  -3  12   6        1.37        0.82      4.66 o 
  -2  12   6        1.66        4.11      4.66 o 
  -1  12   6       21.25       27.42      6.03 o 
   0  12   6        3.58       -1.15      6.44 o 
   0 -14   7        3.35        9.43      5.48 o 
   1 -14   7        0.59        1.10      5.21 o 
   2 -14   7        0.01       -1.10      4.66 o 
   3 -14   7        7.04       -6.03      6.03 o 
  -1 -13   7       13.80        8.78      5.76 o 
   0 -13   7        6.66        7.23      4.39 o 
   1 -13   7        0.34       -4.39      4.39 o 
   2 -13   7        1.56        4.66      4.39 o 
   3 -13   7        2.85        4.39      4.66 o 
   4 -13   7        0.79        3.29      4.94 o 
  -3 -12   7        0.03        9.60      5.21 o 
  -2 -12   7        0.54       -0.82      5.21 o 
  -1 -12   7        0.02       -1.92      4.39 o 
   0 -12   7       10.88       10.22      3.08 o 
   1 -12   7        1.56        3.29      4.11 o 
   2 -12   7       14.25       13.71      4.39 o 
   3 -12   7       13.18       12.61      4.39 o 
   4 -12   7        2.04        7.68      4.39 o 
   5 -12   7        0.70        5.48      4.66 o 
  -3 -11   7        6.08       10.69      4.94 o 
  -2 -11   7        0.16        2.19      4.11 o 
  -1 -11   7        3.95       12.61      3.84 o 
   0 -11   7        2.99        0.41      2.69 o 
   1 -11   7       49.43       22.49      5.76 o 
   2 -11   7      113.16      117.68      5.76 o 
   3 -11   7       77.39       76.80      5.21 o 
   4 -11   7        1.62        2.47      4.11 o 
   5 -11   7        0.05       18.10      4.66 o 
   6 -11   7        7.09       10.42      5.21 o 
  -4 -10   7       14.46       22.21      5.76 o 
  -3 -10   7        2.88       -4.39      4.39 o 
  -2 -10   7        0.01       -1.65      3.84 o 
  -1 -10   7        6.89        9.05      3.56 o 
   0 -10   7       40.59       44.03      3.20 o 
   1 -10   7       24.86       24.13      4.11 o 
   2 -10   7      125.71      127.57      6.04 o 
   3 -10   7       20.87       23.86      4.11 o 
   4 -10   7        0.73        3.02      3.56 o 
   5 -10   7       17.32        6.31      4.94 o 
   6 -10   7        7.21        5.76      5.48 o 
  -5  -9   7       33.55       39.49      6.03 o 
  -4  -9   7       38.73       38.67      5.21 o 
  -3  -9   7        1.74        1.65      3.84 o 
  -2  -9   7       44.83       43.06      4.66 o 
  -1  -9   7       68.97       73.78      4.66 o 
   0  -9   7        0.91       -0.86      2.33 o 
   1  -9   7        7.47        9.87      3.29 o 
   2  -9   7       99.36       85.59      4.94 o 
   3  -9   7       55.91       61.16      4.66 o 
   4  -9   7        5.82       -1.65      3.84 o 
   5  -9   7        0.11       -2.47      3.84 o 
   6  -9   7        5.57        5.48      4.94 o 
  -5  -8   7       21.51       22.76      5.76 o 
  -4  -8   7       34.24       35.93      4.94 o 
  -3  -8   7       68.32       70.76      5.21 o 
  -2  -8   7        5.87        5.48      3.56 o 
  -1  -8   7       12.21       12.89      3.57 o 
   0  -8   7        3.61        5.09      5.35 o 
   1  -8   7      193.85      185.24      6.04 o 
   2  -8   7      194.11      187.43      6.04 o 
   3  -8   7       11.94        9.87      3.57 o 
   4  -8   7       24.50       21.12      4.11 o 
   5  -8   7        8.45        7.68      3.84 o 
   6  -8   7        2.57        6.86      4.11 o 
   7  -8   7        0.61       11.79      4.94 o 
  -6  -7   7        9.55        7.95      5.48 o 
  -5  -7   7       21.41       23.04      4.66 o 
  -4  -7   7       54.32       53.48      4.94 o 
  -3  -7   7        1.63        2.19      3.56 o 
  -2  -7   7       57.16       49.92      4.11 o 
  -1  -7   7      148.92      144.60      5.21 o 
   0  -7   7        7.78        4.95      2.22 o 
   1  -7   7      129.90      127.04      4.94 o 
   2  -7   7       24.84       27.15      3.84 o 
   3  -7   7        0.02        0.27      3.29 o 
   4  -7   7        2.58        4.94      3.29 o 
   5  -7   7        0.09        3.56      3.56 o 
   6  -7   7        5.20        0.55      4.11 o 
   7  -7   7        0.01        2.47      5.21 o 
  -6  -6   7       12.12        5.21      5.48 o 
  -5  -6   7       47.35       46.35      5.49 o 
  -4  -6   7       19.40       24.13      4.11 o 
  -3  -6   7       64.04       65.55      4.11 o 
  -2  -6   7      249.87      246.50      7.96 o 
  -1  -6   7       65.02       68.57      4.11 o 
   0  -6   7      260.70      264.51      8.10 o 
   1  -6   7       42.69       44.16      3.29 o 
   2  -6   7       24.43       23.59      3.29 o 
   3  -6   7        0.02       -1.10      3.29 o 
   4  -6   7        1.22       -3.56      3.56 o 
   5  -6   7        2.55        4.66      3.84 o 
   6  -6   7       21.38        8.50      4.94 o 
   7  -6   7        1.79       -1.37      5.21 o 
  -6  -5   7        2.39       -1.65      4.66 o 
  -5  -5   7       20.63       18.37      4.39 o 
  -4  -5   7        4.78        6.86      3.56 o 
  -3  -5   7      119.91      122.36      5.21 o 
  -2  -5   7        1.89       -3.29      3.29 o 
  -1  -5   7       10.50       13.44      2.47 o 
   0  -5   7       31.10       39.05      5.21 o 
   1  -5   7        0.71       -0.82      2.19 o 
   2  -5   7        3.23        9.32      2.74 o 
   3  -5   7        7.39        2.74      3.56 o 
   4  -5   7        1.55        6.86      3.29 o 
   5  -5   7       27.72       32.64      4.11 o 
   6  -5   7        1.82        1.92      4.11 o 
   7  -5   7        0.95       -5.21      5.21 o 
  -7  -4   7       12.06       12.89      5.76 o 
  -6  -4   7        1.77        6.86      4.11 o 
  -5  -4   7        0.70       -4.11      4.11 o 
  -4  -4   7        0.99       -1.65      3.29 o 
  -3  -4   7      289.84      274.27      8.51 o 
  -2  -4   7      340.59      319.71      9.34 o 
  -1  -4   7      828.80      799.96     19.01 o 
   0  -4   7       26.56       34.69      2.88 o 
   1  -4   7       72.81       80.38      3.29 o 
   2  -4   7       23.26       31.26      2.74 o 
   3  -4   7       91.32       88.33      4.39 o 
   4  -4   7       20.98       16.45      3.84 o 
   5  -4   7       30.57       29.34      4.11 o 
   6  -4   7        6.57        3.56      4.39 o 
   7  -4   7        2.70       -3.29      5.21 o 
  -7  -3   7        9.20       12.34      5.48 o 
  -6  -3   7       49.20       49.09      5.21 o 
  -5  -3   7      174.41      171.48      6.59 o 
  -4  -3   7        0.06        1.37      3.29 o 
  -3  -3   7        2.61        0.82      3.29 o 
  -2  -3   7      659.86      695.05     19.26 o 
  -1  -3   7     1489.49     1454.21     24.35 o 
   0  -3   7      221.87      230.78      5.35 o 
   1  -3   7       35.52       36.48      2.47 o 
   2  -3   7       35.87       43.34      2.74 o 
   3  -3   7        4.64        4.11      3.02 o 
   4  -3   7       22.52       17.28      4.11 o 
   5  -3   7       30.70       32.64      4.39 o 
   6  -3   7       19.70       22.21      4.66 o 
   7  -3   7        0.07        0.82      5.21 o 
  -7  -2   7       11.29       -1.10      5.48 o 
  -6  -2   7        2.00        1.37      3.84 o 
  -5  -2   7       54.37       61.44      4.66 o 
  -4  -2   7      700.63      680.27     19.52 o 
  -3  -2   7      183.67      188.27      5.49 o 
  -2  -2   7       42.27       49.10      3.02 o 
  -1  -2   7        1.65        1.37      2.19 o 
   0  -2   7       64.58       68.46      1.94 o 
   1  -2   7      762.69      783.98     17.36 o 
   2  -2   7     1134.15     1105.35     22.63 o 
   3  -2   7      465.90      469.36     13.47 o 
   4  -2   7      237.20      238.79      6.86 o 
   5  -2   7        0.13        2.19      3.29 o 
   6  -2   7        0.51        0.55      4.11 o 
   7  -2   7        0.05        4.66      5.21 o 
  -7  -1   7        1.44        9.32      4.66 o 
  -6  -1   7        2.18       -4.11      4.11 o 
  -5  -1   7       53.54       60.34      4.66 o 
  -4  -1   7        1.36        9.87      3.29 o 
  -3  -1   7      174.39      182.23      6.04 o 
  -2  -1   7       47.66       54.04      3.02 o 
  -1  -1   7       25.13       23.31      2.19 o 
   0  -1   7      943.44      951.77     13.53 o 
   1  -1   7      230.81      249.09      8.24 o 
   2  -1   7       38.64       44.16      2.74 o 
   3  -1   7        5.74        5.48      3.29 o 
   4  -1   7        9.89        9.87      3.84 o 
   5  -1   7        0.67       -0.55      3.84 o 
   6  -1   7        7.24        7.68      4.11 o 
   7  -1   7        1.03       -1.10      5.48 o 
  -7   0   7        8.81       14.81      5.21 o 
  -6   0   7        5.20        4.66      3.84 o 
  -5   0   7        3.60        4.39      3.29 o 
  -4   0   7      100.40       99.86      4.94 o 
  -3   0   7        8.21        4.66      2.74 o 
  -2   0   7      159.93      166.33      5.21 o 
  -1   0   7     1167.71     1246.32     21.00 o 
   0   0   7       70.07       79.64      2.47 o 
   1   0   7       64.08       55.69      3.02 o 
   2   0   7       43.86       47.73      3.29 o 
   3   0   7        0.92       -1.37      3.29 o 
   4   0   7        2.31       -3.02      3.56 o 
   5   0   7        6.44       11.24      4.11 o 
   6   0   7       19.51       23.58      4.94 o 
   7   0   7        1.59        4.11      5.21 o 
  -7   1   7       16.82       20.02      5.21 o 
  -6   1   7        1.43       -1.92      3.84 o 
  -5   1   7        0.05        4.94      3.29 o 
  -4   1   7       26.13       28.80      3.84 o 
  -3   1   7      144.87      149.00      4.66 o 
  -2   1   7      273.33      297.44      8.79 o 
  -1   1   7       13.42       17.55      2.19 o 
   0   1   7       12.56       11.79      1.55 o 
   1   1   7        0.12        0.27      2.19 o 
   2   1   7       36.36       51.29      3.29 o 
   3   1   7       10.46       10.15      3.57 o 
   4   1   7       15.37        7.13      3.84 o 
   5   1   7       56.09       59.52      5.21 o 
   6   1   7        4.12        8.23      4.66 o 
  -7   2   7        0.52        5.48      4.39 o 
  -6   2   7       44.85       38.94      4.94 o 
  -5   2   7       32.98       37.85      4.11 o 
  -4   2   7       10.71        6.03      3.29 o 
  -3   2   7       55.42       57.60      3.57 o 
  -2   2   7       20.12       14.26      2.74 o 
  -1   2   7      748.97      803.40     18.45 o 
   0   2   7        8.75        9.70      1.55 o 
   1   2   7        9.49       11.52      2.47 o 
   2   2   7        0.93        2.19      3.02 o 
   3   2   7       38.68       40.32      4.39 o 
   4   2   7        8.96        9.60      3.84 o 
   5   2   7       43.99       45.80      4.66 o 
   6   2   7        0.25       -3.29      4.94 o 
  -7   3   7       32.41       32.63      5.48 o 
  -6   3   7       32.49       34.56      4.66 o 
  -5   3   7       23.61       24.68      3.84 o 
  -4   3   7       19.35       14.81      3.84 o 
  -3   3   7        4.29        3.84      3.02 o 
  -2   3   7      679.91      704.39     19.26 o 
  -1   3   7       73.88       78.18      3.29 o 
   0   3   7      204.28      203.00      4.27 o 
   1   3   7      771.73      809.75     21.47 o 
   2   3   7        8.72        9.32      3.56 o 
   3   3   7       46.32       40.04      4.11 o 
   4   3   7       38.73       40.04      4.66 o 
   5   3   7        4.88        7.13      4.11 o 
   6   3   7        3.59        8.23      5.76 o 
  -7   4   7        2.97        3.02      4.94 o 
  -6   4   7        1.55        3.56      3.56 o 
  -5   4   7        0.02        0.55      3.56 o 
  -4   4   7        0.19       -3.29      3.29 o 
  -3   4   7       89.27       80.10      4.39 o 
  -2   4   7      130.58      137.19      4.66 o 
  -1   4   7        2.57        5.76      2.47 o 
   0   4   7       15.34       26.54      7.13 o 
   1   4   7      462.61      466.57     13.74 o 
   2   4   7       15.31       14.53      3.84 o 
   3   4   7        1.07        1.92      3.56 o 
   4   4   7       28.06       27.97      4.66 o 
   5   4   7        2.17       -3.29      4.66 o 
   6   4   7        1.76        6.31      5.48 o 
  -7   5   7        8.17        4.11      5.48 o 
  -6   5   7        8.16        0.27      4.11 o 
  -5   5   7        0.91        0.55      3.56 o 
  -4   5   7      230.44      224.50      6.59 o 
  -3   5   7      600.28      555.51     16.22 o 
  -2   5   7      603.06      541.32     15.67 o 
  -1   5   7       35.16       36.48      3.57 o 
   0   5   7       36.08       25.09      2.88 o 
   1   5   7       60.15       53.76      4.11 o 
   2   5   7        9.59       10.15      3.84 o 
   3   5   7      100.83       99.57      5.49 o 
   4   5   7      122.20      136.06      6.58 o 
   5   5   7        0.11       -0.55      5.48 o 
  -7   6   7        0.01        7.40      4.66 o 
  -6   6   7        8.29        9.87      4.11 o 
  -5   6   7       15.17       12.34      4.39 o 
  -4   6   7       34.18       38.40      4.11 o 
  -3   6   7      687.50      658.15     20.34 o 
  -2   6   7       43.73       37.57      4.11 o 
  -1   6   7       43.84       40.59      3.84 o 
   0   6   7        3.55        3.33      2.42 o 
   1   6   7        0.10       -3.29      3.29 o 
   2   6   7       48.72       44.16      4.39 o 
   3   6   7      220.18      208.27      7.68 o 
   4   6   7       75.24       72.96      6.31 o 
   5   6   7       10.53       14.26      5.76 o 
  -7   7   7       28.01       21.12      6.03 o 
  -6   7   7       61.02       64.73      6.03 o 
  -5   7   7        4.31        3.29      4.11 o 
  -4   7   7        1.46        1.10      3.56 o 
  -3   7   7       20.80       27.15      3.57 o 
  -2   7   7       73.45       71.04      4.39 o 
  -1   7   7      116.98       96.84      4.94 o 
   0   7   7       46.79       41.46      3.29 o 
   1   7   7        6.60       -4.11      4.11 o 
   2   7   7       14.27       15.08      4.11 o 
   3   7   7       12.91       10.97      4.66 o 
   4   7   7        5.70        7.40      5.21 o 
  -6   8   7        2.60        0.55      4.94 o 
  -5   8   7        0.07       -3.84      3.84 o 
  -4   8   7       24.83       23.58      4.39 o 
  -3   8   7      158.69      156.93      6.31 o 
  -2   8   7       40.86       34.28      4.39 o 
  -1   8   7        5.56        4.11      3.56 o 
   0   8   7       90.02       82.50      6.31 o 
   1   8   7        6.54       -2.19      4.11 o 
   2   8   7        1.47       -1.37      4.11 o 
   3   8   7        4.83        9.60      4.66 o 
   4   8   7        9.21       13.71      5.48 o 
  -6   9   7        0.12       -4.94      4.94 o 
  -5   9   7        0.26       -4.66      4.66 o 
  -4   9   7       25.03       29.07      4.39 o 
  -3   9   7        1.87       -4.11      4.11 o 
  -2   9   7        2.78       -3.02      3.84 o 
  -1   9   7        7.97        6.86      4.11 o 
   0   9   7        0.04       -9.60      9.60 o 
   1   9   7        0.23       -1.92      3.56 o 
   2   9   7        4.78        6.86      4.39 o 
   3   9   7        2.17        1.37      5.21 o 
  -5  10   7        1.11        4.39      4.66 o 
  -4  10   7       54.27       74.87      5.76 o 
  -3  10   7       16.49       17.28      4.39 o 
  -2  10   7        2.37        0.27      4.11 o 
  -1  10   7        0.84        4.11      3.84 o 
   0  10   7        0.02        2.76      2.81 o 
   1  10   7        9.15       16.45      4.39 o 
   2  10   7       15.50       17.82      5.48 o 
  -5  11   7       48.43       56.77      6.86 o 
  -4  11   7        6.15        7.13      4.94 o 
  -3  11   7        4.36        8.78      4.66 o 
  -2  11   7        0.42        5.48      4.66 o 
  -1  11   7        4.97        8.23      4.66 o 
   0  11   7        8.73       12.15      3.58 o 
   1  11   7       59.88       85.30      6.86 o 
  -3  12   7        0.09       -3.29      5.21 o 
  -2  12   7        7.87        9.60      5.21 o 
  -1  12   7       54.49       72.13      7.13 o 
   0  12   7       17.64       27.55      3.97 o 
   0 -14   8        2.61        4.11      3.49 o 
   1 -14   8        4.83       15.63      4.94 o 
   2 -14   8        0.34       -1.92      5.21 o 
   3 -14   8        4.29        4.66      4.94 o 
  -1 -13   8       51.94       67.74      6.31 o 
   0 -13   8        7.08       10.47      3.39 o 
   1 -13   8        6.76       10.42      4.66 o 
   2 -13   8       18.52       18.10      4.66 o 
   3 -13   8       14.37       21.39      4.94 o 
   4 -13   8        2.05        3.29      4.66 o 
  -2 -12   8        5.94        7.40      5.21 o 
  -1 -12   8        1.07       -0.55      4.11 o 
   0 -12   8        0.20        0.94      3.29 o 
   1 -12   8        5.11       -3.02      4.39 o 
   2 -12   8       39.79       32.64      5.21 o 
   3 -12   8        0.05        4.66      4.11 o 
   4 -12   8        0.30        0.27      4.39 o 
   5 -12   8        0.06       -0.27      4.94 o 
  -3 -11   8       17.23       20.84      5.48 o 
  -2 -11   8        8.09       10.42      4.66 o 
  -1 -11   8        7.42        5.48      4.11 o 
   0 -11   8        0.19       -0.96      2.71 o 
   1 -11   8       93.72       96.00      6.03 o 
   2 -11   8      253.66      251.93      7.96 o 
   3 -11   8       57.25       71.58      5.21 o 
   4 -11   8        3.73        0.82      3.84 o 
   5 -11   8        1.25        3.02      4.66 o 
   6 -11   8       13.37       21.39      5.76 o 
  -4 -10   8       20.81       12.61      6.03 o 
  -3 -10   8        0.01        7.95      4.39 o 
  -2 -10   8       23.07       23.58      4.39 o 
  -1 -10   8       40.75       46.90      4.66 o 
   0 -10   8       71.98       78.18      3.69 o 
   1 -10   8       71.17       78.45      4.94 o 
   2 -10   8       14.18       12.89      3.84 o 
   3 -10   8       45.70       49.92      4.66 o 
   4 -10   8       32.68       41.41      4.66 o 
   5 -10   8       28.87       31.26      5.21 o 
   6 -10   8       26.99       35.65      5.48 o 
  -5  -9   8        0.53        5.21      5.21 o 
  -4  -9   8        8.25       10.15      4.94 o 
  -3  -9   8       11.75        8.78      4.39 o 
  -2  -9   8       20.88       28.52      4.39 o 
  -1  -9   8      186.51      183.57      6.31 o 
   0  -9   8        0.41        1.08      2.22 o 
   1  -9   8       45.52       42.24      3.84 o 
   2  -9   8        0.47       -0.55      3.29 o 
   3  -9   8       27.60       21.39      4.11 o 
   4  -9   8       36.38       32.36      4.39 o 
   5  -9   8        0.26       -2.74      3.84 o 
   6  -9   8        2.26        9.32      4.66 o 
  -5  -8   8        4.88       14.26      4.66 o 
  -4  -8   8       14.06       17.82      4.39 o 
  -3  -8   8       46.96       51.29      4.94 o 
  -2  -8   8       72.47       62.26      4.66 o 
  -1  -8   8       55.36       49.92      4.11 o 
   0  -8   8       29.22       28.92      2.71 o 
   1  -8   8        7.09       13.44      3.29 o 
   2  -8   8       36.20       37.57      3.84 o 
   3  -8   8      110.28      113.85      5.21 o 
   4  -8   8       23.23       33.18      4.11 o 
   5  -8   8        2.31        0.82      3.84 o 
   6  -8   8        3.55        0.00      4.66 o 
   7  -8   8        2.00        5.21      4.66 o 
  -5  -7   8       24.71       29.07      4.66 o 
  -4  -7   8        0.94       -1.37      3.56 o 
  -3  -7   8       24.34       27.15      4.11 o 
  -2  -7   8        1.19        3.84      3.29 o 
  -1  -7   8       28.11       19.75      3.84 o 
   0  -7   8        0.12        3.70      5.90 o 
   1  -7   8        1.03        0.55      3.29 o 
   2  -7   8      161.75      163.54      5.49 o 
   3  -7   8        9.19       10.15      3.29 o 
   4  -7   8       24.17       29.34      3.84 o 
   5  -7   8        7.27        7.68      3.84 o 
   6  -7   8        2.27        5.48      4.39 o 
   7  -7   8        0.18        1.65      4.94 o 
  -6  -6   8        0.96        4.11      5.21 o 
  -5  -6   8        0.43        0.82      4.11 o 
  -4  -6   8      176.14      171.21      6.58 o 
  -3  -6   8      211.11      205.54      6.86 o 
  -2  -6   8       50.50       54.03      4.39 o 
  -1  -6   8       12.56       10.97      3.29 o 
   0  -6   8       60.12       65.99      2.72 o 
   1  -6   8      391.81      409.87     11.54 o 
   2  -6   8      282.17      275.10      8.24 o 
   3  -6   8      130.14      126.48      5.21 o 
   4  -6   8        8.51        7.40      3.56 o 
   5  -6   8       11.82        4.39      4.11 o 
   6  -6   8       12.09        9.60      4.39 o 
   7  -6   8        3.34       -5.48      5.48 o 
  -6  -5   8        0.05        4.66      4.94 o 
  -5  -5   8       21.54       19.20      4.39 o 
  -4  -5   8      205.03      193.46      6.59 o 
  -3  -5   8       70.53       66.93      4.39 o 
  -2  -5   8        9.74        8.23      3.29 o 
  -1  -5   8      232.93      246.52      7.14 o 
   0  -5   8        0.01       -3.56      5.21 o 
   1  -5   8      677.25      677.95     19.53 o 
   2  -5   8       17.17       18.92      3.29 o 
   3  -5   8       43.26       44.71      4.11 o 
   4  -5   8      149.55      154.47      5.76 o 
   5  -5   8        4.77        5.48      3.84 o 
   6  -5   8        0.04       -4.39      4.39 o 
   7  -5   8        0.06        0.82      5.21 o 
  -6  -4   8        0.02       -0.27      4.39 o 
  -5  -4   8        8.16        5.48      3.84 o 
  -4  -4   8       24.32       18.37      3.84 o 
  -3  -4   8      425.61      427.41     12.91 o 
  -2  -4   8       15.22       16.73      3.29 o 
  -1  -4   8       21.85       22.21      2.74 o 
   0  -4   8        1.11       -0.27      1.55 o 
   1  -4   8       25.64       19.47      2.74 o 
   2  -4   8       64.02       62.82      3.57 o 
   3  -4   8       14.52       13.99      3.57 o 
   4  -4   8       59.30       61.71      4.39 o 
   5  -4   8        3.37        6.86      3.56 o 
   6  -4   8        0.40        0.27      4.11 o 
   7  -4   8        0.14       -1.92      5.21 o 
  -7  -3   8       18.81       24.41      5.48 o 
  -6  -3   8        0.03        3.02      4.11 o 
  -5  -3   8      127.70      126.19      6.04 o 
  -4  -3   8        0.40        0.27      3.29 o 
  -3  -3   8      562.65      540.39     16.77 o 
  -2  -3   8       41.41       35.93      3.02 o 
  -1  -3   8      249.20      257.30      7.69 o 
   0  -3   8      297.15      313.65      6.70 o 
   1  -3   8      815.21      807.14     19.28 o 
   2  -3   8       35.09       36.75      3.02 o 
   3  -3   8        2.01       -3.56      3.56 o 
   4  -3   8      369.60      340.23      8.79 o 
   5  -3   8       17.49       20.02      4.11 o 
   6  -3   8        4.20        4.11      4.39 o 
   7  -3   8       38.95       51.01      6.31 o 
  -7  -2   8        1.85        4.11      5.21 o 
  -6  -2   8        0.14       -0.27      3.84 o 
  -5  -2   8      136.78      133.88      6.04 o 
  -4  -2   8      139.97      129.50      5.49 o 
  -3  -2   8       45.48       44.16      3.84 o 
  -2  -2   8      318.37      349.10      9.89 o 
  -1  -2   8      180.64      173.22      5.76 o 
   0  -2   8      272.39      303.97      6.41 o 
   1  -2   8       57.44       59.53      3.02 o 
   2  -2   8      459.17      444.44     13.47 o 
   3  -2   8        0.20        0.27      3.29 o 
   4  -2   8       28.21       28.25      4.11 o 
   5  -2   8       24.84       26.05      4.39 o 
   6  -2   8       31.62       33.73      5.21 o 
   7  -2   8        0.01       -3.56      5.48 o 
  -7  -1   8       19.12       15.91      5.48 o 
  -6  -1   8       24.11       20.29      4.66 o 
  -5  -1   8      246.26      233.83      7.41 o 
  -4  -1   8        3.27        8.23      3.56 o 
  -3  -1   8       38.30       37.03      3.57 o 
  -2  -1   8       33.58       28.52      2.74 o 
  -1  -1   8        0.00        1.65      2.19 o 
   0  -1   8      165.31      169.56      3.59 o 
   1  -1   8        3.72        1.37      2.19 o 
   2  -1   8       45.24       42.24      3.29 o 
   3  -1   8       64.36       70.77      4.39 o 
   4  -1   8       18.79       23.31      3.84 o 
   5  -1   8        1.64        1.92      3.84 o 
   6  -1   8        4.39        8.50      4.11 o 
   7  -1   8        2.99        5.76      5.48 o 
  -7   0   8       12.01        6.03      4.94 o 
  -6   0   8       40.56       35.65      4.66 o 
  -5   0   8        1.21        2.19      3.29 o 
  -4   0   8        0.96       -3.02      3.56 o 
  -3   0   8       15.57       23.86      3.29 o 
  -2   0   8       14.13       19.75      2.47 o 
  -1   0   8      346.86      359.42      9.89 o 
   0   0   8        4.25        6.71      2.06 o 
   1   0   8      497.48      526.85     15.67 o 
   2   0   8       14.78       17.00      2.74 o 
   3   0   8       86.86       87.78      4.66 o 
   4   0   8        0.02        1.37      3.56 o 
   5   0   8        0.48       -3.84      3.84 o 
   6   0   8        7.07       18.65      4.94 o 
  -7   1   8        1.14        5.21      5.21 o 
  -6   1   8        2.10        8.50      4.11 o 
  -5   1   8        4.02       -3.84      3.84 o 
  -4   1   8        3.89        3.84      3.29 o 
  -3   1   8       30.19       27.15      3.29 o 
  -2   1   8        8.38        9.60      2.47 o 
  -1   1   8       93.75       91.91      3.29 o 
   0   1   8      389.90      382.39      7.83 o 
   1   1   8       73.51       77.63      3.29 o 
   2   1   8      112.17      111.66      4.66 o 
   3   1   8       41.59       40.32      4.11 o 
   4   1   8        5.73        6.03      3.56 o 
   5   1   8        2.56        4.11      3.84 o 
   6   1   8        0.15       -5.21      5.21 o 
  -7   2   8        5.55        3.29      4.94 o 
  -6   2   8       10.65       11.52      4.11 o 
  -5   2   8       36.62       36.48      4.11 o 
  -4   2   8        0.04       -3.84      3.84 o 
  -3   2   8        9.23        8.23      3.29 o 
  -2   2   8       66.63       59.53      3.29 o 
  -1   2   8      108.58      103.99      3.57 o 
   0   2   8        0.37        1.87      1.64 o 
   1   2   8       36.15       38.40      3.29 o 
   2   2   8        1.16       -1.92      3.29 o 
   3   2   8       11.72       18.92      3.57 o 
   4   2   8        0.41        3.02      3.84 o 
   5   2   8        7.01        9.60      4.39 o 
   6   2   8        2.98        8.78      5.21 o 
  -7   3   8        3.15       -5.21      5.21 o 
  -6   3   8       27.01       25.23      4.66 o 
  -5   3   8       33.50       29.89      4.11 o 
  -4   3   8       32.91       33.46      3.84 o 
  -3   3   8        1.93        0.00      3.02 o 
  -2   3   8        4.48       10.15      2.74 o 
  -1   3   8      133.29      128.97      4.12 o 
   0   3   8       13.13       16.33      2.33 o 
   1   3   8      760.37      738.23     21.74 o 
   2   3   8       20.83       20.57      3.84 o 
   3   3   8       24.50       13.71      3.84 o 
   4   3   8        0.46       -2.19      4.11 o 
   5   3   8        0.12        4.94      4.39 o 
   6   3   8        0.70       21.39      5.21 o 
  -7   4   8        3.97        1.92      4.66 o 
  -6   4   8       10.00        0.82      4.39 o 
  -5   4   8       43.71       30.99      5.21 o 
  -4   4   8      141.10      141.84      5.49 o 
  -3   4   8        0.02        7.13      3.29 o 
  -2   4   8      318.92      303.98      9.06 o 
  -1   4   8       10.21       14.53      3.02 o 
   0   4   8      567.95      567.10     11.42 o 
   1   4   8        0.73        5.21      3.29 o 
   2   4   8       15.85       10.97      3.84 o 
   3   4   8        1.24        5.48      3.56 o 
   4   4   8       35.62       20.02      4.66 o 
   5   4   8        1.71        8.50      4.94 o 
  -7   5   8        2.45       10.15      4.94 o 
  -6   5   8        1.71        1.65      3.84 o 
  -5   5   8       67.58       54.86      4.94 o 
  -4   5   8        0.70       -1.37      3.29 o 
  -3   5   8      186.59      188.25      6.31 o 
  -2   5   8      205.78      186.07      5.76 o 
  -1   5   8        3.28        1.92      3.56 o 
   0   5   8       57.45       54.54      3.57 o 
   1   5   8      113.15      111.11      5.21 o 
   2   5   8       17.69       18.92      3.84 o 
   3   5   8       46.59       43.06      4.39 o 
   4   5   8       22.22       24.13      5.48 o 
   5   5   8        0.02       -6.03      6.03 o 
  -7   6   8        2.44       -1.92      5.21 o 
  -6   6   8       11.26       12.89      4.66 o 
  -5   6   8       14.71       14.81      4.39 o 
  -4   6   8        3.76       10.69      3.29 o 
  -3   6   8      248.03      231.92      7.14 o 
  -2   6   8        6.85        1.65      3.29 o 
  -1   6   8       37.26       35.10      3.84 o 
   0   6   8        0.95        4.91      2.22 o 
   1   6   8      302.09      284.39      8.24 o 
   2   6   8       24.97       26.60      4.39 o 
   3   6   8       26.84       36.20      4.66 o 
   4   6   8        0.00       -3.56      4.66 o 
   5   6   8        0.05        7.13      5.48 o 
  -7   7   8        1.68       -0.27      5.48 o 
  -6   7   8        9.17       -2.74      5.48 o 
  -5   7   8        6.48       15.91      4.11 o 
  -4   7   8        0.22        0.27      3.56 o 
  -3   7   8       13.74       14.81      3.84 o 
  -2   7   8       51.86       42.51      4.11 o 
  -1   7   8       11.82        9.87      3.84 o 
   0   7   8        3.22        6.21      5.07 o 
   1   7   8        1.24        0.82      3.84 o 
   2   7   8       34.17       31.81      4.66 o 
   3   7   8        8.83        2.19      5.21 o 
   4   7   8        9.11        9.60      5.48 o 
  -6   8   8       13.30        8.23      5.21 o 
  -5   8   8        0.63       -4.39      4.39 o 
  -4   8   8        3.78       14.81      4.11 o 
  -3   8   8        2.19       -3.29      3.84 o 
  -2   8   8       48.42       44.98      4.39 o 
  -1   8   8        2.76        7.95      3.84 o 
   0   8   8       61.03       55.39      3.49 o 
   1   8   8        1.47        6.58      4.11 o 
   2   8   8        0.16       -1.92      4.11 o 
   3   8   8        0.50        9.87      5.21 o 
  -6   9   8        0.61       -5.21      5.21 o 
  -5   9   8        2.32        3.84      4.39 o 
  -4   9   8       19.99       27.97      4.66 o 
  -3   9   8       18.18       23.58      4.39 o 
  -2   9   8      109.63      105.06      6.03 o 
  -1   9   8       11.14       15.91      4.39 o 
   0   9   8       25.45       33.36      3.20 o 
   1   9   8        6.90        4.94      4.39 o 
   2   9   8       14.43       13.44      5.48 o 
   3   9   8       31.57       28.52      6.03 o 
  -5  10   8       29.00       38.94      5.76 o 
  -4  10   8        7.68        7.95      4.66 o 
  -3  10   8       17.35       20.02      4.66 o 
  -2  10   8       24.19       26.33      4.94 o 
  -1  10   8        9.21       14.26      4.39 o 
   0  10   8        8.55        6.71      4.52 o 
   1  10   8       21.14       23.04      5.48 o 
   2  10   8        8.72       12.89      5.48 o 
  -4  11   8       17.67       21.66      4.94 o 
  -3  11   8        3.74       -5.21      5.48 o 
  -2  11   8        4.47        6.58      4.94 o 
  -1  11   8       13.79       13.16      5.48 o 
   0  11   8        0.09        3.59      3.39 o 
   1  11   8        1.24       -5.48      5.48 o 
  -2  12   8       58.51       77.34      6.58 o 
   0 -14   9        0.60        2.94      3.39 o 
   1 -14   9        4.22        2.19      5.21 o 
   2 -14   9        0.01       -1.37      4.66 o 
  -1 -13   9       15.43       23.04      5.76 o 
   0 -13   9        1.23       -1.87      3.39 o 
   1 -13   9       47.55       62.26      5.76 o 
   2 -13   9        0.34       -4.94      4.94 o 
   3 -13   9        0.97        2.19      4.66 o 
   4 -13   9        3.21        5.21      4.94 o 
  -2 -12   9        2.86       27.42      5.48 o 
  -1 -12   9        0.25        1.65      4.39 o 
   0 -12   9       11.13       12.73      3.20 o 
   1 -12   9        7.27        2.47      4.66 o 
   2 -12   9        3.07       -1.37      4.11 o 
   3 -12   9       15.97       13.16      4.66 o 
   4 -12   9       37.48       42.78      5.76 o 
   5 -12   9        1.63        3.29      5.21 o 
  -3 -11   9       12.31       15.08      5.48 o 
  -2 -11   9        0.43        0.00      4.11 o 
  -1 -11   9        1.55       -1.10      4.11 o 
   0 -11   9       19.90       19.07      3.10 o 
   1 -11   9        0.16        3.02      3.56 o 
   2 -11   9       15.64       20.57      4.39 o 
   3 -11   9        0.14        1.37      3.84 o 
   4 -11   9        4.36       13.71      4.11 o 
   5 -11   9        2.19        3.84      4.66 o 
  -4 -10   9       16.28       15.36      5.76 o 
  -3 -10   9        0.74        1.10      4.39 o 
  -2 -10   9        0.48       -3.56      3.84 o 
  -1 -10   9        1.99        6.03      3.84 o 
   0 -10   9       32.79       33.92      3.02 o 
   1 -10   9       33.64       35.65      4.11 o 
   2 -10   9       88.48       89.70      5.49 o 
   3 -10   9        7.76        5.48      3.84 o 
   4 -10   9        1.31        3.02      4.11 o 
   5 -10   9        0.27       -4.66      4.66 o 
   6 -10   9        0.25       -5.21      5.21 o 
  -4  -9   9        0.02        5.21      4.39 o 
  -3  -9   9        0.07       -3.02      3.84 o 
  -2  -9   9        0.60        0.55      3.56 o 
  -1  -9   9      108.68       99.85      5.21 o 
   0  -9   9        3.71        7.72      3.56 o 
   1  -9   9       10.89       12.34      3.56 o 
   2  -9   9       52.35       49.09      4.39 o 
   3  -9   9        0.12        6.03      3.29 o 
   4  -9   9        0.44        0.00      3.84 o 
   5  -9   9        0.02       -4.39      4.39 o 
   6  -9   9        0.27       -1.10      4.94 o 
  -5  -8   9        0.08        0.00      5.21 o 
  -4  -8   9        0.02       -3.56      4.39 o 
  -3  -8   9       13.34       17.82      3.84 o 
  -2  -8   9      191.81      170.13      6.31 o 
  -1  -8   9        6.45       13.99      3.02 o 
   0  -8   9       15.28       13.66      6.72 o 
   1  -8   9        1.92       -3.56      3.56 o 
   2  -8   9       23.85       17.83      3.57 o 
   3  -8   9        1.43        0.55      3.29 o 
   4  -8   9       16.78       16.73      3.84 o 
   5  -8   9        0.05       -4.66      4.66 o 
   6  -8   9        0.03        1.65      4.39 o 
  -5  -7   9       33.16       32.91      5.76 o 
  -4  -7   9       10.57        8.78      4.11 o 
  -3  -7   9       71.19       68.30      5.21 o 
  -2  -7   9       29.77       23.59      3.84 o 
  -1  -7   9        7.51        6.58      3.29 o 
   0  -7   9       33.62       37.71      2.71 o 
   1  -7   9      152.27      142.68      5.21 o 
   2  -7   9      166.49      158.60      5.49 o 
   3  -7   9      181.23      177.26      6.04 o 
   4  -7   9        2.14       -2.74      3.84 o 
   5  -7   9       35.38       39.22      4.66 o 
   6  -7   9        4.76        8.23      4.66 o 
   7  -7   9        6.36        1.37      5.48 o 
  -6  -6   9        0.50       17.55      5.76 o 
  -5  -6   9        1.11        0.82      4.11 o 
  -4  -6   9        2.98       -4.11      4.11 o 
  -3  -6   9       88.54       87.23      4.94 o 
  -2  -6   9       10.23       12.61      3.29 o 
  -1  -6   9       11.31       15.36      3.29 o 
   0  -6   9        1.16        3.20      2.22 o 
   1  -6   9      117.57      119.90      4.94 o 
   2  -6   9       75.63       63.09      4.39 o 
   3  -6   9        1.00        3.84      3.29 o 
   4  -6   9        0.68        3.56      3.29 o 
   5  -6   9        1.37       -3.84      3.84 o 
   6  -6   9        0.05        4.39      4.11 o 
   7  -6   9        0.01       -5.48      5.48 o 
  -6  -5   9        9.45       12.34      5.21 o 
  -5  -5   9        1.97       -4.66      4.66 o 
  -4  -5   9       75.42       65.55      4.94 o 
  -3  -5   9        1.21       -3.29      3.56 o 
  -2  -5   9      501.81      502.30     15.39 o 
  -1  -5   9        0.01       -2.74      3.02 o 
   0  -5   9      323.40      328.68      6.98 o 
   1  -5   9      127.75      129.51      4.66 o 
   2  -5   9       16.44       11.79      3.29 o 
   3  -5   9      333.31      321.81      9.88 o 
   4  -5   9      147.55      134.99      5.76 o 
   5  -5   9       13.63        9.32      4.39 o 
   6  -5   9        0.89       -1.10      4.39 o 
   7  -5   9        0.00       -2.19      5.21 o 
  -6  -4   9       16.99       20.57      5.21 o 
  -5  -4   9       21.39       15.08      4.39 o 
  -4  -4   9        0.45       -2.74      3.56 o 
  -3  -4   9        0.71        1.65      3.56 o 
  -2  -4   9       38.55       38.67      3.57 o 
  -1  -4   9        3.56       -0.55      2.47 o 
   0  -4   9       22.76       26.43      1.94 o 
   1  -4   9      146.88      161.36      5.21 o 
   2  -4   9      177.60      175.64      5.49 o 
   3  -4   9      275.96      270.41      8.24 o 
   4  -4   9       84.29       86.40      4.94 o 
   5  -4   9       13.76       13.16      4.11 o 
   6  -4   9       17.60       12.34      4.66 o 
   7  -4   9        9.37        9.60      5.48 o 
  -7  -3   9       17.89       17.28      6.31 o 
  -6  -3   9        2.19        3.56      4.11 o 
  -5  -3   9        2.01       -1.10      3.84 o 
  -4  -3   9        1.43       -1.37      3.56 o 
  -3  -3   9      224.22      205.30      6.59 o 
  -2  -3   9      299.98      305.63      9.34 o 
  -1  -3   9       44.03       55.40      3.02 o 
   0  -3   9       14.09       20.59      1.94 o 
   1  -3   9      163.10      160.28      4.94 o 
   2  -3   9        9.60        5.48      3.29 o 
   3  -3   9      504.80      491.86     15.11 o 
   4  -3   9       44.98       46.35      4.39 o 
   5  -3   9        7.75        7.95      4.11 o 
   6  -3   9       12.87        4.11      4.94 o 
   7  -3   9        5.45       11.52      5.21 o 
  -7  -2   9        8.31        7.13      5.48 o 
  -6  -2   9       53.38       58.14      5.21 o 
  -5  -2   9       16.81       18.92      4.11 o 
  -4  -2   9       54.77       45.26      4.39 o 
  -3  -2   9        0.59       -2.19      3.29 o 
  -2  -2   9      130.99      125.95      4.39 o 
  -1  -2   9       95.00       91.91      3.57 o 
   0  -2   9      120.10      125.41      2.88 o 
   1  -2   9      222.87      225.40      6.86 o 
   2  -2   9        2.03        1.92      3.02 o 
   3  -2   9       69.69       67.48      4.39 o 
   4  -2   9       13.97       15.08      3.84 o 
   5  -2   9        0.14        7.95      3.84 o 
   6  -2   9       21.00       23.86      4.66 o 
   7  -2   9        0.03       13.71      5.21 o 
  -7  -1   9       57.30       58.97      6.31 o 
  -6  -1   9       18.42       19.74      4.39 o 
  -5  -1   9        7.25       -0.82      3.84 o 
  -4  -1   9       14.85        8.78      3.57 o 
  -3  -1   9       15.12       17.83      3.29 o 
  -2  -1   9      106.51       87.25      3.84 o 
  -1  -1   9      240.11      241.63      7.14 o 
   0  -1   9      687.48      705.93     20.78 o 
   1  -1   9      228.92      226.50      7.41 o 
   2  -1   9      110.36      103.71      4.66 o 
   3  -1   9        2.00        0.82      3.56 o 
   4  -1   9       41.14       47.17      4.39 o 
   5  -1   9        0.00       -0.55      4.11 o 
   6  -1   9       13.47       17.28      4.94 o 
  -7   0   9        0.04       -4.66      5.21 o 
  -6   0   9        5.76        8.23      4.11 o 
  -5   0   9        3.01        7.40      3.29 o 
  -4   0   9       12.49        5.76      3.29 o 
  -3   0   9        3.82       10.97      3.02 o 
  -2   0   9       32.95       33.46      3.02 o 
  -1   0   9       18.88       13.44      2.47 o 
   0   0   9      214.98      250.66      6.04 o 
   1   0   9      239.50      237.21      6.59 o 
   2   0   9       35.05       37.03      3.57 o 
   3   0   9       27.49       24.68      3.84 o 
   4   0   9        1.94       11.79      3.56 o 
   5   0   9        0.14        0.00      4.11 o 
   6   0   9        2.66       -5.21      5.21 o 
  -7   1   9       15.13       17.82      5.21 o 
  -6   1   9        0.01       -2.47      3.84 o 
  -5   1   9        1.94       -1.10      3.56 o 
  -4   1   9       30.19       33.46      3.84 o 
  -3   1   9      119.19      138.28      4.94 o 
  -2   1   9       55.59       60.89      3.57 o 
  -1   1   9        2.71        6.31      2.47 o 
   0   1   9       44.02       46.00      3.02 o 
   1   1   9      106.54      109.74      4.12 o 
   2   1   9       33.75       30.44      3.84 o 
   3   1   9        1.97       -3.84      3.84 o 
   4   1   9       46.24       49.37      4.39 o 
   5   1   9        0.00       -4.11      4.11 o 
   6   1   9        0.50       -1.92      5.48 o 
  -7   2   9        0.03        6.03      4.66 o 
  -6   2   9        3.27        4.39      3.84 o 
  -5   2   9        1.27        8.50      3.56 o 
  -4   2   9       40.08       35.65      3.84 o 
  -3   2   9        1.78        8.78      3.29 o 
  -2   2   9      222.21      228.66      7.14 o 
  -1   2   9       36.05       39.49      3.29 o 
   0   2   9        7.28        7.12      4.66 o 
   1   2   9       39.58       48.00      3.84 o 
   2   2   9      184.23      187.43      6.31 o 
   3   2   9      179.86      171.50      6.04 o 
   4   2   9        0.00       -1.92      4.11 o 
   5   2   9       13.13       12.34      4.66 o 
   6   2   9        6.87        9.32      5.76 o 
  -7   3   9        0.00       23.58      4.94 o 
  -6   3   9       12.47       13.44      4.11 o 
  -5   3   9        3.79       -0.27      3.84 o 
  -4   3   9        0.54        1.92      3.02 o 
  -3   3   9       44.69       38.95      3.84 o 
  -2   3   9       60.04       79.54      3.84 o 
  -1   3   9      107.42      108.37      4.39 o 
   0   3   9        6.47        4.80      2.33 o 
   1   3   9      144.13      132.53      5.21 o 
   2   3   9       31.53       35.65      3.57 o 
   3   3   9       19.43       18.92      3.84 o 
   4   3   9       20.36       27.15      4.39 o 
   5   3   9        2.16        2.47      4.66 o 
   6   3   9        2.30       -5.76      5.76 o 
  -7   4   9        0.03        7.40      4.94 o 
  -6   4   9        8.31        6.31      4.39 o 
  -5   4   9       48.09       56.50      4.66 o 
  -4   4   9        0.66        8.23      3.29 o 
  -3   4   9       19.96       19.75      3.57 o 
  -2   4   9      545.59      504.03     15.12 o 
  -1   4   9      795.38      790.45     20.63 o 
   0   4   9       80.10       76.77      5.90 o 
   1   4   9       35.90       33.73      4.11 o 
   2   4   9       51.24       42.24      4.39 o 
   3   4   9        1.03        4.66      3.84 o 
   4   4   9       38.24       41.14      5.49 o 
   5   4   9       12.21        6.58      5.76 o 
  -7   5   9        0.13       -0.82      5.48 o 
  -6   5   9       26.12       26.33      4.94 o 
  -5   5   9        1.61        0.00      3.84 o 
  -4   5   9        1.41        5.76      3.29 o 
  -3   5   9        2.65        0.82      3.29 o 
  -2   5   9       69.41       72.14      4.39 o 
  -1   5   9      183.32      175.35      6.04 o 
   0   5   9      384.47      377.13      7.65 o 
   1   5   9        5.30        6.31      3.29 o 
   2   5   9       40.08       40.32      4.39 o 
   3   5   9        0.14       -1.65      4.39 o 
   4   5   9        1.08        3.29      4.39 o 
   5   5   9       48.61       57.32      6.86 o 
  -7   6   9       15.55       22.49      5.48 o 
  -6   6   9       18.71       24.96      4.66 o 
  -5   6   9      123.76      130.03      6.31 o 
  -4   6   9        3.53        4.11      3.56 o 
  -3   6   9      111.24      102.87      5.21 o 
  -2   6   9       33.44       33.73      3.84 o 
  -1   6   9       72.45       63.64      4.39 o 
   0   6   9      131.57      128.81      3.88 o 
   1   6   9       32.82       26.60      4.11 o 
   2   6   9       28.62       28.52      4.39 o 
   3   6   9       17.53       17.00      4.66 o 
   4   6   9        1.57        0.55      5.48 o 
  -6   7   9        1.66        1.65      4.66 o 
  -5   7   9       33.16       37.30      5.21 o 
  -4   7   9        0.07        4.94      3.56 o 
  -3   7   9       20.89       16.18      4.11 o 
  -2   7   9      157.24      156.94      6.31 o 
  -1   7   9        1.42        4.39      3.56 o 
   0   7   9       23.40       18.73      6.17 o 
   1   7   9       50.78       48.54      4.94 o 
   2   7   9        4.53        2.47      4.39 o 
   3   7   9       34.77       28.80      5.76 o 
   4   7   9       10.91       12.34      5.48 o 
  -6   8   9        0.01        6.58      4.66 o 
  -5   8   9        4.21       -4.66      4.66 o 
  -4   8   9        0.61        1.37      3.56 o 
  -3   8   9       50.03       31.27      5.21 o 
  -2   8   9        0.84        4.66      3.29 o 
  -1   8   9       42.41       30.99      4.66 o 
   0   8   9        0.13       -2.81      2.81 o 
   1   8   9        5.51        2.47      4.39 o 
   2   8   9       18.26       21.12      4.66 o 
   3   8   9        9.78       12.34      5.21 o 
  -5   9   9        3.38        2.47      4.94 o 
  -4   9   9        2.48        1.10      4.11 o 
  -3   9   9       24.10       24.41      4.94 o 
  -2   9   9       12.25       16.18      4.11 o 
  -1   9   9        4.95        3.56      4.11 o 
   0   9   9        1.69        3.70      3.43 o 
   1   9   9        0.16        2.74      4.11 o 
   2   9   9        8.84       19.47      5.21 o 
  -5  10   9        5.51        2.19      4.94 o 
  -4  10   9        5.65        4.39      4.94 o 
  -3  10   9        4.55        6.03      4.66 o 
  -2  10   9        0.85       -4.11      4.39 o 
  -1  10   9        2.64       -0.27      4.39 o 
   0  10   9        0.45       -2.10      3.55 o 
   1  10   9       19.34       20.84      5.48 o 
  -4  11   9        8.46       19.20      5.48 o 
  -3  11   9        0.10       10.15      4.66 o 
  -2  11   9        1.69       13.16      4.39 o 
  -1  11   9       31.80       39.77      6.03 o 
   0  11   9       38.35       57.95      4.65 o 
   1 -14  10        2.46        4.94      5.21 o 
   2 -14  10        0.08       21.94      5.21 o 
  -1 -13  10        0.01       -1.10      4.94 o 
   0 -13  10        0.51        7.36     10.15 o 
   1 -13  10       26.57       27.15      5.48 o 
   2 -13  10        8.45       13.16      4.39 o 
   3 -13  10        6.01       -3.56      5.48 o 
   4 -13  10        1.52        2.19      5.21 o 
  -2 -12  10        1.01       -3.02      5.21 o 
  -1 -12  10        3.41        1.65      4.94 o 
   0 -12  10        7.74       11.39      3.00 o 
   1 -12  10       50.44       58.42      5.49 o 
   2 -12  10        0.03       -0.82      4.11 o 
   3 -12  10       14.75       13.71      4.66 o 
   4 -12  10       10.73        9.87      5.21 o 
   5 -12  10        0.02        1.37      4.39 o 
  -3 -11  10       15.14       13.99      5.21 o 
  -2 -11  10       21.34       19.74      4.94 o 
  -1 -11  10        5.08        6.31      4.39 o 
   0 -11  10       12.47       17.94      3.70 o 
   1 -11  10        0.69        0.27      3.84 o 
   2 -11  10        0.17        8.78      4.11 o 
   3 -11  10        0.20        3.56      3.84 o 
   4 -11  10        3.38        6.86      4.39 o 
   5 -11  10        6.39        3.84      4.94 o 
  -4 -10  10       28.19       41.68      6.31 o 
  -3 -10  10        1.68        3.84      4.39 o 
  -2 -10  10        5.22        3.29      4.11 o 
  -1 -10  10        4.43        3.02      4.11 o 
   0 -10  10       17.48       13.57      2.81 o 
   1 -10  10       33.99       30.99      4.11 o 
   2 -10  10       45.70       46.62      4.66 o 
   3 -10  10        0.43       -3.84      3.84 o 
   4 -10  10       76.18       80.09      6.03 o 
   5 -10  10       13.01       12.89      5.21 o 
   6 -10  10        0.04       -0.82      5.21 o 
  -4  -9  10        1.70        0.00      4.66 o 
  -3  -9  10        1.65       -0.27      4.39 o 
  -2  -9  10       93.28       96.55      5.76 o 
  -1  -9  10       14.31       17.28      4.11 o 
   0  -9  10        0.71       -2.42      2.42 o 
   1  -9  10        1.61       -0.82      3.29 o 
   2  -9  10       12.39        4.94      4.11 o 
   3  -9  10       49.29       50.46      4.66 o 
   4  -9  10        8.39       10.15      4.11 o 
   5  -9  10       12.99        5.21      4.94 o 
   6  -9  10        0.45        5.48      4.94 o 
  -5  -8  10       13.58       18.10      5.48 o 
  -4  -8  10       11.41       12.34      4.11 o 
  -3  -8  10        1.93        0.55      3.84 o 
  -2  -8  10       44.76       45.53      4.39 o 
  -1  -8  10       90.76       80.65      4.66 o 
   0  -8  10       48.62       50.98      3.00 o 
   1  -8  10        8.06        7.68      3.56 o 
   2  -8  10       11.17       13.44      3.56 o 
   3  -8  10        1.01       -1.65      3.56 o 
   4  -8  10        1.79       -1.37      3.84 o 
   5  -8  10        4.63        5.21      4.39 o 
   6  -8  10        0.26       -5.21      5.21 o 
  -5  -7  10        1.79       -2.74      4.94 o 
  -4  -7  10        0.39       -0.82      3.84 o 
  -3  -7  10        0.96        1.65      3.56 o 
  -2  -7  10      142.92      127.30      5.49 o 
  -1  -7  10        7.43        9.60      3.02 o 
   0  -7  10       23.45       21.60      2.71 o 
   1  -7  10       26.94       29.62      3.84 o 
   2  -7  10       16.62       17.00      3.57 o 
   3  -7  10        6.01        5.76      3.29 o 
   4  -7  10       12.16       10.69      4.11 o 
   5  -7  10        3.07       -1.37      3.84 o 
   6  -7  10        1.17        8.78      4.66 o 
  -6  -6  10        3.95        3.02      5.21 o 
  -5  -6  10        9.11       11.52      4.66 o 
  -4  -6  10       46.41       42.78      4.94 o 
  -3  -6  10       31.26       32.91      4.11 o 
  -2  -6  10        0.00        4.66      3.29 o 
  -1  -6  10        6.52        2.47      3.56 o 
   0  -6  10       50.81       63.23      6.58 o 
   1  -6  10        2.46        2.47      3.56 o 
   2  -6  10        5.75        6.31      3.56 o 
   3  -6  10       56.97       51.02      4.39 o 
   4  -6  10       68.97       59.24      4.66 o 
   5  -6  10        4.77        4.39      3.84 o 
   6  -6  10        0.35       -5.21      5.21 o 
  -6  -5  10        3.12       -6.31      6.31 o 
  -5  -5  10        0.51        3.56      4.11 o 
  -4  -5  10        1.05       -3.84      3.84 o 
  -3  -5  10       33.16       33.73      3.84 o 
  -2  -5  10        9.00       11.79      3.56 o 
  -1  -5  10       92.35       91.08      4.66 o 
   0  -5  10      104.05      102.20      3.84 o 
   1  -5  10       40.17       40.59      3.84 o 
   2  -5  10      140.89      140.48      5.21 o 
   3  -5  10       20.46       18.37      3.57 o 
   4  -5  10       25.38       23.04      4.11 o 
   5  -5  10        0.70        3.02      3.84 o 
   6  -5  10        6.93        3.84      4.39 o 
   7  -5  10        4.87       10.97      5.48 o 
  -6  -4  10       32.71       37.30      6.03 o 
  -5  -4  10        0.88       -4.39      4.39 o 
  -4  -4  10      230.47      203.08      6.86 o 
  -3  -4  10      425.93      403.47     11.81 o 
  -2  -4  10      512.75      497.94     15.11 o 
  -1  -4  10       44.58       50.74      3.57 o 
   0  -4  10        0.31        2.47      1.94 o 
   1  -4  10       31.83       22.76      3.29 o 
   2  -4  10       44.09       51.29      3.84 o 
   3  -4  10      118.63      107.82      5.49 o 
   4  -4  10        7.23        4.66      3.56 o 
   5  -4  10        7.03        8.23      3.84 o 
   6  -4  10        0.13        1.92      4.11 o 
   7  -4  10        7.03       16.73      5.21 o 
  -6  -3  10        8.54        2.47      4.94 o 
  -5  -3  10        2.80        6.03      3.84 o 
  -4  -3  10      278.12      273.38      8.23 o 
  -3  -3  10     1829.16     1711.08     35.90 o 
  -2  -3  10        0.04       -2.74      3.29 o 
  -1  -3  10        3.91        0.82      2.74 o 
   0  -3  10      211.35      204.98      4.06 o 
   1  -3  10       12.32       -1.65      3.29 o 
   2  -3  10       12.45       17.28      3.29 o 
   3  -3  10      141.20      139.38      5.49 o 
   4  -3  10        4.38        8.23      3.56 o 
   5  -3  10        4.53        9.87      4.11 o 
   6  -3  10        7.29       11.79      4.39 o 
  -7  -2  10        6.82       14.53      4.94 o 
  -6  -2  10        6.03       -4.94      4.94 o 
  -5  -2  10        1.61       -0.27      3.84 o 
  -4  -2  10      255.58      247.29      8.23 o 
  -3  -2  10       23.27       28.25      3.57 o 
  -2  -2  10      447.67      410.51     13.19 o 
  -1  -2  10        4.02        1.92      2.74 o 
   0  -2  10        6.31       11.80      3.02 o 
   1  -2  10        5.30        2.74      2.74 o 
   2  -2  10       26.19       30.44      3.57 o 
   3  -2  10        6.51       11.52      3.56 o 
   4  -2  10        0.78       -2.19      3.56 o 
   5  -2  10        1.49       -4.11      4.11 o 
   6  -2  10        5.77        7.95      4.94 o 
  -7  -1  10       60.34       73.23      6.86 o 
  -6  -1  10       31.46       30.72      5.21 o 
  -5  -1  10       46.57       46.08      4.39 o 
  -4  -1  10        3.76        3.56      3.29 o 
  -3  -1  10       11.25       10.15      3.57 o 
  -2  -1  10       15.16       15.36      3.29 o 
  -1  -1  10       33.64       37.85      3.02 o 
   0  -1  10      985.85     1024.86     16.37 o 
   1  -1  10       93.29       96.29      4.12 o 
   2  -1  10        9.78        9.60      3.29 o 
   3  -1  10        0.03       -3.84      3.84 o 
   4  -1  10        8.94        8.23      3.84 o 
   5  -1  10        7.09        3.29      4.39 o 
   6  -1  10        6.70       12.34      5.21 o 
  -7   0  10       23.12       35.92      5.48 o 
  -6   0  10        4.58        6.58      4.11 o 
  -5   0  10        0.02       -3.56      3.56 o 
  -4   0  10      124.63      131.14      5.49 o 
  -3   0  10       75.14       71.87      4.66 o 
  -2   0  10      100.25       96.57      4.39 o 
  -1   0  10       19.73       26.33      3.02 o 
   0   0  10       84.32       86.64      2.81 o 
   1   0  10       33.67       33.19      3.29 o 
   2   0  10        0.14        3.29      3.29 o 
   3   0  10        3.68        5.76      3.56 o 
   4   0  10        0.00        1.92      3.84 o 
   5   0  10       13.29       15.36      4.39 o 
   6   0  10        1.61        6.03      4.94 o 
  -7   1  10        0.79       -2.47      5.21 o 
  -6   1  10        4.38        7.13      3.84 o 
  -5   1  10      129.32      116.87      5.76 o 
  -4   1  10        2.72        4.66      3.29 o 
  -3   1  10        3.97        3.84      3.56 o 
  -2   1  10       13.54       13.16      3.29 o 
  -1   1  10        1.56        6.03      2.74 o 
   0   1  10       69.06       71.83      2.72 o 
   1   1  10        1.16       -1.92      3.29 o 
   2   1  10       50.21       42.79      4.11 o 
   3   1  10       18.37       20.84      3.57 o 
   4   1  10       25.19       24.68      4.11 o 
   5   1  10        0.59       -4.39      4.39 o 
   6   1  10        1.17       -5.48      5.48 o 
  -7   2  10        0.84        3.56      4.94 o 
  -6   2  10        8.94       10.15      4.11 o 
  -5   2  10       38.26       33.18      4.39 o 
  -4   2  10      206.01      174.26      6.31 o 
  -3   2  10       10.83       12.07      3.29 o 
  -2   2  10        0.19        3.56      3.02 o 
  -1   2  10        7.17        6.31      3.29 o 
   0   2  10       47.37       56.12      2.72 o 
   1   2  10        5.88       11.24      3.29 o 
   2   2  10      182.09      170.13      6.04 o 
   3   2  10        0.05       -2.19      3.56 o 
   4   2  10        2.86        6.31      3.84 o 
   5   2  10        7.32       10.15      4.94 o 
   6   2  10        9.35       11.52      5.76 o 
  -7   3  10        0.98        0.82      4.94 o 
  -6   3  10        1.25       -0.27      4.11 o 
  -5   3  10      117.24      109.18      6.04 o 
  -4   3  10       71.88       55.95      4.94 o 
  -3   3  10        2.86       -1.92      3.29 o 
  -2   3  10        1.14        0.55      3.29 o 
  -1   3  10        0.40        0.27      3.29 o 
   0   3  10       11.70       17.29      2.52 o 
   1   3  10       56.17       54.31      4.39 o 
   2   3  10       12.33        7.40      3.57 o 
   3   3  10        2.41        0.00      4.11 o 
   4   3  10       36.93       31.81      4.94 o 
   5   3  10       38.77       35.65      6.03 o 
  -7   4  10       10.88       29.62      5.76 o 
  -6   4  10        0.45       -4.39      4.39 o 
  -5   4  10        3.12        4.39      3.84 o 
  -4   4  10       11.68       14.81      3.84 o 
  -3   4  10       25.16       20.57      3.57 o 
  -2   4  10      307.20      296.51      9.06 o 
  -1   4  10      315.42      294.60      8.51 o 
   0   4  10      136.02      132.00      3.88 o 
   1   4  10       48.11       54.03      4.11 o 
   2   4  10       43.88       48.54      4.39 o 
   3   4  10       49.53       46.35      4.94 o 
   4   4  10        2.21        4.11      4.39 o 
   5   4  10       18.84       29.07      6.31 o 
  -7   5  10        5.18       11.52      4.94 o 
  -6   5  10        9.87       15.63      4.66 o 
  -5   5  10       18.66       22.21      4.39 o 
  -4   5  10       39.85       43.61      4.39 o 
  -3   5  10        2.43        1.37      3.29 o 
  -2   5  10      397.80      378.97     11.26 o 
  -1   5  10       58.64       59.79      4.39 o 
   0   5  10        1.85       -2.42      2.42 o 
   1   5  10      189.51      191.53      6.59 o 
   2   5  10       72.19       73.23      5.21 o 
   3   5  10        0.86        3.29      4.11 o 
   4   5  10        5.91        8.78      4.94 o 
  -6   6  10       18.36       25.23      5.48 o 
  -5   6  10       21.45       24.41      4.39 o 
  -4   6  10        0.05        4.66      3.56 o 
  -3   6  10        0.00       -1.10      3.56 o 
  -2   6  10       11.70       20.84      3.56 o 
  -1   6  10       32.82       33.18      4.11 o 
   0   6  10        0.03        3.84      2.52 o 
   1   6  10       14.34       17.00      3.84 o 
   2   6  10        2.51        2.47      4.11 o 
   3   6  10        0.19       -4.39      4.39 o 
   4   6  10       13.10       19.20      5.76 o 
  -6   7  10        5.09        8.78      4.94 o 
  -5   7  10        4.02        7.95      4.11 o 
  -4   7  10        4.45        2.19      4.11 o 
  -3   7  10        1.73        2.74      3.84 o 
  -2   7  10       16.02       24.68      4.11 o 
  -1   7  10       10.79        8.23      4.11 o 
   0   7  10        8.74        7.54      3.43 o 
   1   7  10        5.49       11.52      3.84 o 
   2   7  10       13.66       17.55      4.39 o 
   3   7  10       40.98       35.93      6.31 o 
  -6   8  10        3.05        7.40      5.21 o 
  -5   8  10       16.93       26.87      5.48 o 
  -4   8  10        3.59        0.55      4.11 o 
  -3   8  10        1.94       -0.27      3.56 o 
  -2   8  10        8.91       12.07      4.11 o 
  -1   8  10        7.24       13.44      3.84 o 
   0   8  10       65.93       74.74      3.88 o 
   1   8  10        1.74       -4.94      4.94 o 
   2   8  10        1.57       -5.48      5.48 o 
   3   8  10        7.20       11.79      5.76 o 
  -5   9  10        7.74        9.87      4.94 o 
  -4   9  10        1.95        4.66      4.39 o 
  -3   9  10       25.84       40.31      5.21 o 
  -2   9  10        3.51        2.47      4.11 o 
  -1   9  10       31.88       38.39      5.21 o 
   0   9  10       45.23       47.85      4.39 o 
   1   9  10        6.74        6.58      4.94 o 
   2   9  10        5.20       27.97      5.48 o 
  -4  10  10       27.61       34.83      5.76 o 
  -3  10  10        8.65       -0.27      5.21 o 
  -2  10  10       65.60       80.09      6.86 o 
  -1  10  10       47.12       58.14      6.03 o 
   0  10  10        2.20        1.85      3.39 o 
   1  10  10        0.41       -5.21      5.21 o 
  -3  11  10       33.69       35.10      6.03 o 
  -2  11  10        4.48        2.74      5.21 o 
  -1  11  10        1.48        7.13      5.21 o 
  -1 -13  11        0.80        6.03      5.21 o 
   0 -13  11        0.37       -3.49      3.49 o 
   1 -13  11       30.49       33.73      5.76 o 
   2 -13  11        3.30       -5.21      5.21 o 
   3 -13  11        8.20       21.94      4.94 o 
  -2 -12  11       11.25        9.60      5.76 o 
  -1 -12  11        3.85        5.76      4.66 o 
   0 -12  11       46.59       42.62      3.97 o 
   1 -12  11        6.67       -1.92      4.66 o 
   2 -12  11       12.70       20.57      4.39 o 
   3 -12  11       18.42       16.18      4.66 o 
   4 -12  11       10.98       10.15      5.76 o 
  -3 -11  11        7.54        7.40      5.21 o 
  -2 -11  11        2.74        6.03      4.66 o 
  -1 -11  11       30.50       44.15      4.66 o 
   0 -11  11       15.85       20.59      3.00 o 
   1 -11  11        0.74       -4.94      4.94 o 
   2 -11  11        0.08       -3.29      4.11 o 
   3 -11  11        8.08       15.08      4.11 o 
   4 -11  11       12.10       13.44      4.39 o 
   5 -11  11        5.00        7.13      5.48 o 
  -4 -10  11        1.96        2.19      5.21 o 
  -3 -10  11        3.38        5.48      4.66 o 
  -2 -10  11       32.26       29.62      4.66 o 
  -1 -10  11        3.40        9.87      3.56 o 
   0 -10  11      107.77      116.61      4.27 o 
   1 -10  11        2.23        4.66      3.56 o 
   2 -10  11        9.95       10.97      3.84 o 
   3 -10  11        7.12        6.86      4.11 o 
   4 -10  11        4.73        1.65      4.11 o 
   5 -10  11        0.71        3.84      4.94 o 
  -4  -9  11        0.26        1.65      4.94 o 
  -3  -9  11        0.19       -4.11      4.11 o 
  -2  -9  11        0.61        1.65      3.84 o 
  -1  -9  11       79.84       80.64      5.21 o 
   0  -9  11       35.36       32.39      3.00 o 
   1  -9  11        5.96        6.58      3.56 o 
   2  -9  11        0.20        4.66      3.29 o 
   3  -9  11       18.84       15.08      3.84 o 
   4  -9  11        0.77       -3.84      3.84 o 
   5  -9  11        1.12        2.19      4.39 o 
   6  -9  11        2.81       -5.21      5.21 o 
  -5  -8  11        1.63        7.13      4.94 o 
  -4  -8  11       15.96       18.92      4.66 o 
  -3  -8  11        0.86        4.11      3.84 o 
  -2  -8  11       49.12       42.51      4.66 o 
  -1  -8  11        1.53       23.58      3.56 o 
   0  -8  11       56.02       52.23      3.10 o 
   1  -8  11       14.10       13.16      3.84 o 
   2  -8  11       18.31       20.02      3.57 o 
   3  -8  11        0.54        0.55      3.56 o 
   4  -8  11        0.44        2.74      3.84 o 
   5  -8  11        0.05        1.65      4.39 o 
   6  -8  11        0.04        1.92      5.21 o 
  -5  -7  11        0.77        4.66      4.94 o 
  -4  -7  11       45.46       55.13      5.21 o 
  -3  -7  11        0.31        2.19      3.84 o 
  -2  -7  11       49.11       36.48      4.11 o 
  -1  -7  11       13.21       12.61      3.29 o 
   0  -7  11      100.04       94.92      3.49 o 
   1  -7  11       20.23       18.10      3.57 o 
   2  -7  11       90.32       85.04      4.66 o 
   3  -7  11        5.70        5.76      3.56 o 
   4  -7  11        8.59        7.68      4.11 o 
   5  -7  11        8.75       13.99      4.11 o 
   6  -7  11        9.32       13.16      4.94 o 
  -6  -6  11       17.27       22.49      5.48 o 
  -5  -6  11        1.55       -4.94      4.94 o 
  -4  -6  11        7.55        3.56      4.11 o 
  -3  -6  11        1.93        2.74      3.56 o 
  -2  -6  11       11.14       14.53      3.29 o 
  -1  -6  11       95.42       92.72      4.66 o 
   0  -6  11       74.82       78.42      3.20 o 
   1  -6  11        1.98        6.58      3.29 o 
   2  -6  11        8.02        7.13      3.29 o 
   3  -6  11       37.62       36.75      4.11 o 
   4  -6  11       19.90       16.73      3.84 o 
   5  -6  11       44.01       37.57      5.21 o 
   6  -6  11        0.48       -3.84      5.21 o 
  -6  -5  11       26.89       39.49      6.03 o 
  -5  -5  11        4.90        9.60      4.11 o 
  -4  -5  11       48.80       41.69      4.66 o 
  -3  -5  11       71.27       70.77      4.66 o 
  -2  -5  11       50.18       50.47      4.11 o 
  -1  -5  11      332.41      323.74      9.06 o 
   0  -5  11       12.50       15.04      3.84 o 
   1  -5  11       36.72       34.83      3.84 o 
   2  -5  11      112.09      115.22      4.94 o 
   3  -5  11       28.64       27.70      3.84 o 
   4  -5  11        7.40       -2.74      4.11 o 
   5  -5  11        8.62       -2.74      4.39 o 
   6  -5  11        2.78        1.92      5.21 o 
  -6  -4  11        0.71       -6.03      6.03 o 
  -5  -4  11        7.17        8.23      4.11 o 
  -4  -4  11       20.27       18.37      4.39 o 
  -3  -4  11        1.69        3.84      3.56 o 
  -2  -4  11      769.54      773.72     20.90 o 
  -1  -4  11       13.22       11.52      3.29 o 
   0  -4  11       35.77       30.31      2.52 o 
   1  -4  11       68.49       61.72      4.11 o 
   2  -4  11      130.77      142.94      5.49 o 
   3  -4  11        4.90       -2.19      3.56 o 
   4  -4  11        1.66        3.02      3.56 o 
   5  -4  11       10.40       21.94      4.11 o 
   6  -4  11        1.43       -0.82      5.21 o 
  -6  -3  11        5.84       -0.55      5.21 o 
  -5  -3  11        0.06        6.86      3.56 o 
  -4  -3  11        0.11       -1.92      3.84 o 
  -3  -3  11      106.64       97.39      4.94 o 
  -2  -3  11      307.52      300.65      9.06 o 
  -1  -3  11        5.45        4.11      3.02 o 
   0  -3  11       17.50       21.52      2.13 o 
   1  -3  11       34.06       35.11      3.57 o 
   2  -3  11        7.92        5.76      3.56 o 
   3  -3  11       24.77       26.05      3.84 o 
   4  -3  11      173.40      182.46      6.86 o 
   5  -3  11        0.82       -4.11      4.11 o 
   6  -3  11        9.95       11.24      5.48 o 
  -7  -2  11        0.00       -5.48      5.48 o 
  -6  -2  11       10.10       15.91      4.39 o 
  -5  -2  11        8.74       -1.92      4.66 o 
  -4  -2  11       51.45       48.27      4.11 o 
  -3  -2  11      136.91      126.76      5.21 o 
  -2  -2  11       67.37       57.88      4.39 o 
  -1  -2  11       81.73       80.65      4.11 o 
   0  -2  11       22.92       24.21      2.33 o 
   1  -2  11      666.69      667.48     18.15 o 
   2  -2  11       24.95       29.34      4.11 o 
   3  -2  11       97.69       92.17      4.94 o 
   4  -2  11        0.31        2.74      3.84 o 
   5  -2  11        7.38       18.37      4.11 o 
   6  -2  11        0.04        0.00      4.94 o 
  -7  -1  11        0.13        3.84      4.94 o 
  -6  -1  11       16.65       26.33      4.66 o 
  -5  -1  11        6.35       10.97      3.84 o 
  -4  -1  11        8.65        7.68      3.56 o 
  -3  -1  11       35.39       39.49      4.11 o 
  -2  -1  11       74.46       74.06      4.11 o 
  -1  -1  11        5.01        3.02      3.29 o 
   0  -1  11        7.32        1.42      4.25 o 
   1  -1  11       57.95       61.99      4.11 o 
   2  -1  11       65.02       70.77      4.66 o 
   3  -1  11        0.24       -3.02      3.29 o 
   4  -1  11        7.79        0.82      4.11 o 
   5  -1  11       16.17       15.63      4.94 o 
   6  -1  11        2.52        8.78      4.94 o 
  -7   0  11       16.95       26.60      5.76 o 
  -6   0  11        0.32       -4.39      4.39 o 
  -5   0  11       32.25       27.15      4.39 o 
  -4   0  11        5.69        9.60      3.56 o 
  -3   0  11        1.88        5.48      3.29 o 
  -2   0  11       83.34       86.41      4.39 o 
  -1   0  11      160.50      173.16      5.76 o 
   0   0  11        1.51        4.11      2.13 o 
   1   0  11       63.03       60.89      4.11 o 
   2   0  11        0.55       -1.10      3.56 o 
   3   0  11        0.13        2.74      3.29 o 
   4   0  11       11.52        9.87      4.11 o 
   5   0  11        3.29       -2.74      4.66 o 
   6   0  11        2.63       -0.55      5.21 o 
  -7   1  11        8.59       11.79      5.21 o 
  -6   1  11        0.07        4.94      4.11 o 
  -5   1  11       31.87       37.30      4.39 o 
  -4   1  11        3.09        0.82      3.56 o 
  -3   1  11       58.95       61.16      4.11 o 
  -2   1  11      124.27      129.22      4.94 o 
  -1   1  11       30.17       30.17      3.57 o 
   0   1  11        7.84       11.72      2.22 o 
   1   1  11        9.38        4.94      3.56 o 
   2   1  11        1.05        1.92      3.29 o 
   3   1  11        1.79        3.56      3.56 o 
   4   1  11       18.14       16.73      4.66 o 
   5   1  11        3.60        3.02      4.66 o 
   6   1  11       14.89       14.81      5.76 o 
  -7   2  11        0.75        8.78      4.94 o 
  -6   2  11        0.52        1.10      4.11 o 
  -5   2  11      186.53      168.47      7.13 o 
  -4   2  11      137.64      109.74      5.49 o 
  -3   2  11       10.27        2.47      3.29 o 
  -2   2  11       38.99       38.67      3.84 o 
  -1   2  11        4.80        7.13      3.29 o 
   0   2  11       22.28       25.62      2.61 o 
   1   2  11        3.45        8.50      3.56 o 
   2   2  11      206.33      199.50      6.31 o 
   3   2  11       17.30        8.78      4.11 o 
   4   2  11        4.62        2.19      4.39 o 
   5   2  11        2.02       -1.10      5.21 o 
  -7   3  11        1.61        0.27      5.48 o 
  -6   3  11       25.80       20.02      4.94 o 
  -5   3  11       27.26       12.89      4.39 o 
  -4   3  11        7.25       14.26      3.29 o 
  -3   3  11        0.18        0.82      3.29 o 
  -2   3  11        6.94        5.48      3.29 o 
  -1   3  11      179.57      164.65      5.76 o 
   0   3  11        1.82        4.48      2.42 o 
   1   3  11       35.82       26.33      4.11 o 
   2   3  11        4.24        6.58      3.56 o 
   3   3  11        5.42        5.76      4.11 o 
   4   3  11        4.17       -1.10      4.39 o 
   5   3  11        0.29        4.11      5.48 o 
  -7   4  11       19.04       31.54      5.76 o 
  -6   4  11        1.94       -1.92      4.39 o 
  -5   4  11       22.70       -0.55      5.48 o 
  -4   4  11        3.82        5.48      3.56 o 
  -3   4  11        3.98        3.56      3.29 o 
  -2   4  11      153.99      145.42      5.49 o 
  -1   4  11      371.43      352.31     10.71 o 
   0   4  11      280.26      272.54      5.34 o 
   1   4  11        0.71        1.65      3.29 o 
   2   4  11       38.22       27.15      4.66 o 
   3   4  11        6.81        7.40      4.11 o 
   4   4  11        0.00        2.47      4.66 o 
   5   4  11        8.16       12.89      5.48 o 
  -6   5  11       16.44       15.08      4.94 o 
  -5   5  11       14.77       20.02      4.11 o 
  -4   5  11       16.55       18.37      4.39 o 
  -3   5  11       10.63       11.24      3.56 o 
  -2   5  11      296.96      292.34      8.23 o 
  -1   5  11       11.54       12.89      3.56 o 
   0   5  11       28.48       30.02      2.91 o 
   1   5  11        0.52        5.21      3.84 o 
   2   5  11       30.32       30.44      4.66 o 
   3   5  11        0.31       -4.39      4.39 o 
   4   5  11       19.20       20.84      5.48 o 
  -6   6  11       13.49       13.99      5.21 o 
  -5   6  11       29.18       34.28      4.94 o 
  -4   6  11        0.01        0.27      3.56 o 
  -3   6  11        7.97        9.87      3.84 o 
  -2   6  11       48.48       55.13      4.94 o 
  -1   6  11       26.92       35.38      4.11 o 
   0   6  11       35.02       38.40      3.29 o 
   1   6  11        2.38        3.56      3.84 o 
   2   6  11        4.38        6.31      4.66 o 
   3   6  11        8.00        8.50      5.21 o 
   4   6  11        7.97       -2.74      6.58 o 
  -6   7  11       31.76       40.31      5.76 o 
  -5   7  11        5.56        6.31      4.94 o 
  -4   7  11        0.07       -3.84      3.84 o 
  -3   7  11       13.26       11.79      4.11 o 
  -2   7  11       26.19       24.41      4.11 o 
  -1   7  11       18.98        8.50      4.66 o 
   0   7  11        4.61        9.70      2.81 o 
   1   7  11       17.16       20.57      4.39 o 
   2   7  11        0.65       11.24      5.21 o 
   3   7  11        6.02       13.16      5.48 o 
  -5   8  11        4.13        7.40      4.66 o 
  -4   8  11        3.03        3.84      4.39 o 
  -3   8  11        0.03       -1.65      3.84 o 
  -2   8  11        0.14       -3.84      3.84 o 
  -1   8  11        1.37        1.65      4.11 o 
   0   8  11       12.81       16.08      3.10 o 
   1   8  11        4.41       12.07      4.39 o 
   2   8  11        5.81       -5.76      5.76 o 
  -5   9  11        0.34        6.58      5.21 o 
  -4   9  11        0.22        5.48      4.94 o 
  -3   9  11        8.73        8.78      4.94 o 
  -2   9  11        0.21       -1.92      4.11 o 
  -1   9  11        0.00        4.66      4.39 o 
   0   9  11        0.14       -6.99      6.99 o 
   1   9  11        4.91       10.69      4.94 o 
  -4  10  11        8.26        9.05      5.21 o 
  -3  10  11       44.55       58.69      6.31 o 
  -2  10  11        9.72       12.89      4.94 o 
  -1  10  11        0.26        4.94      4.94 o 
   0  10  11        3.79        7.54      5.07 o 
   0 -13  12        2.82        3.99      3.58 o 
   1 -13  12        0.29        0.55      4.66 o 
   2 -13  12        1.96       -0.27      5.21 o 
   3 -13  12       10.32        2.19      5.21 o 
  -2 -12  12       12.10       24.41      5.76 o 
  -1 -12  12        2.57       -1.92      4.94 o 
   0 -12  12       12.38       13.34      3.49 o 
   1 -12  12        7.32       12.34      4.94 o 
   2 -12  12       43.94       38.67      5.76 o 
   3 -12  12        0.11        3.56      4.66 o 
   4 -12  12        6.15       -0.55      5.21 o 
  -3 -11  12       16.44       35.65      6.31 o 
  -2 -11  12        7.59       15.08      4.66 o 
  -1 -11  12        1.62        4.66      4.39 o 
   0 -11  12        1.06       -1.19      3.02 o 
   1 -11  12       64.78       80.09      5.49 o 
   2 -11  12        0.08       -4.39      4.39 o 
   3 -11  12       40.87       32.09      5.21 o 
   4 -11  12        8.83       12.89      4.39 o 
   5 -11  12        0.23       -1.37      4.94 o 
  -3 -10  12       12.91        7.68      5.48 o 
  -2 -10  12        0.07        2.19      4.11 o 
  -1 -10  12        9.20        8.78      4.11 o 
   0 -10  12       35.39       34.21      3.20 o 
   1 -10  12        2.61       -0.55      3.84 o 
   2 -10  12        1.24       -4.39      4.39 o 
   3 -10  12       30.36       30.17      4.66 o 
   4 -10  12        0.57        3.56      4.39 o 
   5 -10  12        0.05       -1.10      4.94 o 
  -4  -9  12        0.94        4.66      4.66 o 
  -3  -9  12        0.04       -4.94      4.94 o 
  -2  -9  12       29.52       34.01      4.94 o 
  -1  -9  12       41.01       37.30      4.39 o 
   0  -9  12       47.05       41.81     11.93 o 
   1  -9  12        7.55        6.31      3.56 o 
   2  -9  12        1.16        7.13      3.84 o 
   3  -9  12        6.70       -4.39      4.39 o 
   4  -9  12        6.50        3.29      4.11 o 
   5  -9  12       12.17       13.44      5.21 o 
  -5  -8  12        4.75        8.50      5.21 o 
  -4  -8  12        1.85       -4.66      4.66 o 
  -3  -8  12        3.70       -3.56      4.11 o 
  -2  -8  12       11.11       10.97      3.84 o 
  -1  -8  12       67.47       64.73      4.94 o 
   0  -8  12       19.52       20.15      2.61 o 
   1  -8  12        1.42        3.84      3.29 o 
   2  -8  12       27.17       40.86      4.11 o 
   3  -8  12        1.25        3.29      3.56 o 
   4  -8  12       31.15       31.26      4.66 o 
   5  -8  12        9.28        7.68      4.66 o 
   6  -8  12       12.93       26.60      5.21 o 
  -5  -7  12       42.03       33.18      6.31 o 
  -4  -7  12        0.64       -4.39      4.39 o 
  -3  -7  12        0.00        6.31      3.56 o 
  -2  -7  12       10.27       15.36      3.56 o 
  -1  -7  12       80.53       74.61      4.66 o 
   0  -7  12        7.32        5.76      2.33 o 
   1  -7  12        9.02       11.79      3.29 o 
   2  -7  12       45.55       49.92      4.39 o 
   3  -7  12        2.81        2.74      3.56 o 
   4  -7  12        0.82        0.55      3.84 o 
   5  -7  12        0.60        6.31      4.39 o 
   6  -7  12        2.34        1.65      4.94 o 
  -5  -6  12        5.35        8.78      4.94 o 
  -4  -6  12        0.39       -4.11      4.11 o 
  -3  -6  12        5.89       10.42      3.84 o 
  -2  -6  12       35.44       25.51      4.39 o 
  -1  -6  12        0.52        1.92      3.29 o 
   0  -6  12        4.28        3.51      2.30 o 
   1  -6  12        0.87        3.29      3.02 o 
   2  -6  12       71.46       60.34      4.94 o 
   3  -6  12      121.53      120.98      6.04 o 
   4  -6  12       10.79       15.36      3.84 o 
   5  -6  12       16.22       23.86      4.66 o 
   6  -6  12        6.67       -1.92      5.48 o 
  -6  -5  12        0.64        5.76      4.94 o 
  -5  -5  12       12.50       16.18      4.66 o 
  -4  -5  12        5.61        8.23      4.11 o 
  -3  -5  12      134.01      128.94      6.04 o 
  -2  -5  12      406.91      409.46     11.81 o 
  -1  -5  12      307.89      287.45      9.06 o 
   0  -5  12       46.43       43.65      2.91 o 
   1  -5  12       18.20       28.80      3.57 o 
   2  -5  12       11.93       10.70      3.84 o 
   3  -5  12       19.78       15.63      3.57 o 
   4  -5  12        0.01       -4.11      4.11 o 
   5  -5  12       13.28        9.05      4.66 o 
   6  -5  12        1.68       10.69      5.21 o 
  -6  -4  12        8.69        4.94      5.48 o 
  -5  -4  12        0.00       -0.55      4.11 o 
  -4  -4  12       56.32       61.16      4.94 o 
  -3  -4  12       53.36       46.08      4.39 o 
  -2  -4  12     1115.49     1081.08     29.74 o 
  -1  -4  12      147.70      143.78      5.49 o 
   0  -4  12       28.64       28.27      2.52 o 
   1  -4  12       19.06        7.40      3.84 o 
   2  -4  12      216.69      219.83      6.86 o 
   3  -4  12      155.27      159.41      6.04 o 
   4  -4  12      113.20      109.45      6.03 o 
   5  -4  12       26.47       20.57      5.21 o 
   6  -4  12       11.14       23.58      5.48 o 
  -6  -3  12        6.68        4.11      5.21 o 
  -5  -3  12       64.85       73.50      5.49 o 
  -4  -3  12        4.26        3.84      3.84 o 
  -3  -3  12      292.33      271.76      7.41 o 
  -2  -3  12      182.89      183.58      5.76 o 
  -1  -3  12       77.86       78.45      4.66 o 
   0  -3  12       54.65       54.72      2.91 o 
   1  -3  12        5.64        6.31      3.56 o 
   2  -3  12      137.77      152.00      5.76 o 
   3  -3  12       20.07        9.87      4.11 o 
   4  -3  12       26.26       18.92      4.39 o 
   5  -3  12       26.88       28.80      5.21 o 
   6  -3  12        0.90       -5.21      5.21 o 
  -6  -2  12       68.35       79.26      6.58 o 
  -5  -2  12      128.61      130.30      6.31 o 
  -4  -2  12        0.46       -3.56      3.56 o 
  -3  -2  12      157.55      153.65      5.76 o 
  -2  -2  12      331.71      330.59     10.16 o 
  -1  -2  12       69.90       63.64      4.11 o 
   0  -2  12       51.80       52.87      4.25 o 
   1  -2  12      121.41      105.08      5.21 o 
   2  -2  12       54.02       48.55      4.11 o 
   3  -2  12        0.66        1.37      3.56 o 
   4  -2  12        1.88       -3.84      3.84 o 
   5  -2  12        3.12        7.68      4.39 o 
   6  -2  12        0.42       12.89      4.94 o 
  -6  -1  12       19.60       19.47      5.21 o 
  -5  -1  12        4.87        3.56      4.11 o 
  -4  -1  12        5.91       13.71      3.84 o 
  -3  -1  12       40.24       38.94      4.11 o 
  -2  -1  12        1.38        3.29      3.29 o 
  -1  -1  12       74.94       66.11      4.39 o 
   0  -1  12       18.37       17.56      3.43 o 
   1  -1  12        3.40        8.78      3.29 o 
   2  -1  12       42.82       55.95      4.39 o 
   3  -1  12       53.31       45.53      4.66 o 
   4  -1  12        0.80        1.65      4.11 o 
   5  -1  12       13.61       23.58      4.94 o 
   6  -1  12        1.47       -1.92      5.48 o 
  -7   0  12        2.12        1.65      5.48 o 
  -6   0  12        8.48       10.15      4.94 o 
  -5   0  12        2.51        1.10      3.84 o 
  -4   0  12       22.82       23.31      4.11 o 
  -3   0  12        2.81       -3.84      3.84 o 
  -2   0  12       56.40       66.38      4.39 o 
  -1   0  12       72.02       70.50      4.39 o 
   0   0  12       11.27        9.05      2.42 o 
   1   0  12      119.85      135.80      5.21 o 
   2   0  12        8.55        5.48      3.56 o 
   3   0  12       41.02       37.85      4.39 o 
   4   0  12        4.13        5.21      4.39 o 
   5   0  12        0.45       -2.19      4.66 o 
   6   0  12        0.00       -5.48      5.76 o 
  -7   1  12        9.03       12.89      5.48 o 
  -6   1  12        7.04       17.55      4.66 o 
  -5   1  12       11.31       10.42      3.84 o 
  -4   1  12       92.83       85.58      5.21 o 
  -3   1  12      201.90      179.74      6.04 o 
  -2   1  12       24.39       20.84      3.84 o 
  -1   1  12       34.31       38.67      3.84 o 
   0   1  12       13.25       16.76      3.98 o 
   1   1  12        0.71        3.02      3.56 o 
   2   1  12       93.31       88.88      5.21 o 
   3   1  12       41.21       45.25      4.66 o 
   4   1  12       23.65       26.88      4.66 o 
   5   1  12        3.46       13.44      5.21 o 
  -7   2  12       25.95       34.55      6.03 o 
  -6   2  12        0.70        7.68      4.39 o 
  -5   2  12        0.10        4.11      4.39 o 
  -4   2  12       63.93       60.07      4.94 o 
  -3   2  12        0.52       -2.74      3.02 o 
  -2   2  12        1.62       -2.19      3.29 o 
  -1   2  12        3.58        2.74      3.29 o 
   0   2  12       18.28       23.45      7.54 o 
   1   2  12      115.43      120.98      5.21 o 
   2   2  12        9.21        7.40      3.56 o 
   3   2  12        0.33        1.92      3.84 o 
   4   2  12        7.76       17.82      4.66 o 
   5   2  12       38.03       39.77      6.58 o 
  -6   3  12        1.18       -5.48      5.48 o 
  -5   3  12       38.57       39.49      4.66 o 
  -4   3  12        1.09       -3.84      3.84 o 
  -3   3  12        0.14        3.56      3.56 o 
  -2   3  12        0.00        2.74      3.02 o 
  -1   3  12       59.21       60.34      4.11 o 
   0   3  12      673.24      664.71     14.77 o 
   1   3  12       14.73       13.71      3.84 o 
   2   3  12        1.51       -0.82      3.84 o 
   3   3  12       16.59       13.16      4.66 o 
   4   3  12       14.79       20.29      4.94 o 
   5   3  12        1.01        6.31      6.03 o 
  -6   4  12        2.19       -5.21      5.21 o 
  -5   4  12        1.19        1.92      3.84 o 
  -4   4  12        2.66        0.55      3.84 o 
  -3   4  12        2.07        0.55      3.56 o 
  -2   4  12        0.02       -0.82      3.29 o 
  -1   4  12        6.14        5.48      3.56 o 
   0   4  12      136.91      136.15      4.17 o 
   1   4  12        6.55        7.40      4.11 o 
   2   4  12       11.78        9.05      4.11 o 
   3   4  12       29.31       33.73      5.21 o 
   4   4  12        0.64        8.23      4.94 o 
  -6   5  12        3.03       -4.66      5.21 o 
  -5   5  12       22.95       23.04      4.94 o 
  -4   5  12       88.46       87.77      5.76 o 
  -3   5  12       15.50       11.24      4.11 o 
  -2   5  12       49.15       43.61      4.66 o 
  -1   5  12       12.16        6.86      3.84 o 
   0   5  12        1.47       -0.41      2.52 o 
   1   5  12        0.27       18.65      4.11 o 
   2   5  12        0.15        0.55      4.11 o 
   3   5  12       14.40       21.12      4.94 o 
   4   5  12       14.21       11.24      6.03 o 
  -6   6  12        0.09       -0.27      4.66 o 
  -5   6  12        0.39        9.87      4.39 o 
  -4   6  12        3.49        5.48      4.11 o 
  -3   6  12       14.35       11.24      4.11 o 
  -2   6  12        3.78        1.37      3.84 o 
  -1   6  12       39.15       46.90      4.39 o 
   0   6  12        7.23        7.98      3.15 o 
   1   6  12        0.61        0.55      4.11 o 
   2   6  12        0.04        6.86      4.39 o 
   3   6  12        0.60       14.26      4.66 o 
  -5   7  12       30.35       43.06      5.48 o 
  -4   7  12        0.67        4.39      4.39 o 
  -3   7  12        7.06        4.94      4.11 o 
  -2   7  12        0.14        0.82      3.84 o 
  -1   7  12        0.54       -3.84      3.84 o 
   0   7  12        3.85       -0.04      3.00 o 
   1   7  12       94.70      109.17      6.58 o 
   2   7  12        3.30       -5.21      5.21 o 
   3   7  12        5.48        4.66      6.03 o 
  -5   8  12        3.77       -5.76      5.76 o 
  -4   8  12        0.09       -2.19      4.66 o 
  -3   8  12        0.81        1.10      4.11 o 
  -2   8  12        3.98        6.86      4.39 o 
  -1   8  12        1.88       -4.39      4.39 o 
   0   8  12       61.92       69.55      4.27 o 
   1   8  12        4.71        8.23      4.94 o 
   2   8  12       17.25       21.39      5.21 o 
  -4   9  12        2.95        6.86      4.66 o 
  -3   9  12        4.72        2.74      4.66 o 
  -2   9  12        0.81       -0.55      4.94 o 
  -1   9  12       25.08       26.60      6.03 o 
   0   9  12        4.87       15.11      3.58 o 
   1   9  12       12.68       15.63      5.48 o 
  -2  10  12       11.95       11.24      5.48 o 
  -1  10  12        2.37       -3.56      5.21 o 
   0 -13  13        0.68        3.80      3.70 o 
   1 -13  13       11.33        9.05      5.21 o 
   2 -13  13       16.39       18.92      5.76 o 
  -1 -12  13        2.38       -3.84      5.21 o 
   0 -12  13       31.47       33.43      3.97 o 
   1 -12  13        8.04       -2.47      5.48 o 
   2 -12  13        0.21        4.39      4.11 o 
   3 -12  13        7.54        1.92      5.21 o 
   4 -12  13        0.55        3.84      4.66 o 
  -2 -11  13        0.63        2.47      4.39 o 
  -1 -11  13       16.74       15.08      5.21 o 
   0 -11  13        2.60        3.29      3.10 o 
   1 -11  13       11.25       10.69      4.11 o 
   2 -11  13        0.38        4.39      4.11 o 
   3 -11  13       12.90        6.31      5.21 o 
   4 -11  13        0.01        7.40      5.21 o 
  -3 -10  13        0.62        9.05      4.39 o 
  -2 -10  13        8.15       10.42      4.66 o 
  -1 -10  13        0.81       -0.27      4.11 o 
   0 -10  13        6.84        9.24      2.81 o 
   1 -10  13        0.36        0.00      3.56 o 
   2 -10  13        0.25       -3.02      3.84 o 
   3 -10  13        0.01       -2.19      4.39 o 
   4 -10  13        5.06       -0.27      4.66 o 
   5 -10  13        0.31       -4.94      4.94 o 
  -4  -9  13        0.11        9.05      4.66 o 
  -3  -9  13       10.80       23.86      4.94 o 
  -2  -9  13        9.49        6.31      4.11 o 
  -1  -9  13       28.88       20.84      4.66 o 
   0  -9  13        0.00        1.78      2.71 o 
   1  -9  13       15.46       15.63      4.11 o 
   2  -9  13        1.00       10.69      3.84 o 
   3  -9  13        5.18       -1.92      4.11 o 
   4  -9  13        1.75       -4.39      4.39 o 
   5  -9  13        0.00        4.94      4.94 o 
  -4  -8  13       11.72       13.71      4.94 o 
  -3  -8  13       20.14       23.86      4.66 o 
  -2  -8  13        0.63        4.39      3.84 o 
  -1  -8  13        4.49       17.28      3.56 o 
   0  -8  13        3.24       -2.61      2.61 o 
   1  -8  13        0.72        4.66      3.56 o 
   2  -8  13       13.86       14.26      3.84 o 
   3  -8  13        0.36        7.68      3.84 o 
   4  -8  13        4.75        2.74      4.11 o 
   5  -8  13        1.11        1.92      5.21 o 
  -5  -7  13       13.14       20.57      5.48 o 
  -4  -7  13        0.18        4.66      4.39 o 
  -3  -7  13       44.91       42.24      4.94 o 
  -2  -7  13       22.65       23.58      3.84 o 
  -1  -7  13        1.14       -1.65      3.56 o 
   0  -7  13        3.67        4.02      6.86 o 
   1  -7  13        0.07        3.02      3.29 o 
   2  -7  13        1.40        7.13      3.29 o 
   3  -7  13        5.87        5.21      3.84 o 
   4  -7  13        0.78       -1.92      4.11 o 
   5  -7  13       17.04       17.55      4.66 o 
   6  -7  13        2.60       -1.92      5.76 o 
  -5  -6  13       11.62       14.81      5.48 o 
  -4  -6  13       23.04       33.46      4.66 o 
  -3  -6  13       70.76       82.28      5.21 o 
  -2  -6  13       15.57       23.04      3.84 o 
  -1  -6  13       46.46       52.93      4.11 o 
   0  -6  13       40.63       41.26      2.91 o 
   1  -6  13       18.90       21.12      3.57 o 
   2  -6  13       81.19       77.90      4.94 o 
   3  -6  13        8.21        4.39      4.11 o 
   4  -6  13        1.08        4.39      3.56 o 
   5  -6  13        0.45        7.95      4.39 o 
   6  -6  13        0.05       -5.48      5.48 o 
  -5  -5  13       12.32        8.23      4.94 o 
  -4  -5  13        5.77       10.97      3.84 o 
  -3  -5  13       62.61       60.07      5.21 o 
  -2  -5  13       32.13       32.91      4.11 o 
  -1  -5  13       52.54       47.45      4.39 o 
   0  -5  13        8.07        8.82      2.33 o 
   1  -5  13       47.11       43.06      4.11 o 
   2  -5  13        0.98        2.19      3.56 o 
   3  -5  13       19.46       12.07      4.11 o 
   4  -5  13       44.21       47.17      4.94 o 
   5  -5  13        0.17        3.84      4.11 o 
   6  -5  13        0.00        1.10      5.21 o 
  -6  -4  13        0.08        4.66      4.94 o 
  -5  -4  13       40.74       42.51      5.49 o 
  -4  -4  13       19.64       22.49      4.39 o 
  -3  -4  13       31.05       32.91      4.39 o 
  -2  -4  13      139.00      139.65      5.49 o 
  -1  -4  13       98.72       96.84      4.94 o 
   0  -4  13       94.14       87.51      4.94 o 
   1  -4  13       16.22        6.31      3.84 o 
   2  -4  13        5.52        6.31      3.56 o 
   3  -4  13      189.04      195.37      6.86 o 
   4  -4  13        2.35        3.84      3.84 o 
   5  -4  13        9.82        5.48      4.66 o 
   6  -4  13        0.06        4.94      5.21 o 
  -6  -3  13        9.00       25.50      5.48 o 
  -5  -3  13       34.01       41.41      4.94 o 
  -4  -3  13        2.02        3.56      3.84 o 
  -3  -3  13        0.23       -3.56      3.56 o 
  -2  -3  13       17.22        7.68      3.84 o 
  -1  -3  13        1.93        3.29      3.29 o 
   0  -3  13        0.40        4.66      2.33 o 
   1  -3  13        3.41        5.21      3.29 o 
   2  -3  13        7.72        6.31      3.56 o 
   3  -3  13       23.45       25.23      4.39 o 
   4  -3  13        5.42        0.55      4.11 o 
   5  -3  13       15.38       10.15      4.94 o 
   6  -3  13        2.42        2.74      5.21 o 
  -6  -2  13       48.09       50.74      5.76 o 
  -5  -2  13       47.78       61.98      5.21 o 
  -4  -2  13        4.28        3.56      4.11 o 
  -3  -2  13        2.33       -3.84      3.84 o 
  -2  -2  13        4.88       -1.10      3.56 o 
  -1  -2  13      221.02      223.68      6.59 o 
   0  -2  13        5.15        6.72      2.33 o 
   1  -2  13       61.09       52.11      4.39 o 
   2  -2  13        3.20       -1.65      3.56 o 
   3  -2  13        0.16        5.48      3.84 o 
   4  -2  13       18.49       28.52      4.66 o 
   5  -2  13        7.25       13.71      4.66 o 
   6  -2  13        1.64        1.65      5.76 o 
  -6  -1  13       14.08       26.87      5.21 o 
  -5  -1  13        0.42        0.82      3.84 o 
  -4  -1  13        2.82        4.39      3.56 o 
  -3  -1  13        0.02        4.94      3.29 o 
  -2  -1  13      255.54      246.48      7.14 o 
  -1  -1  13      134.72      121.82      5.21 o 
   0  -1  13       43.85       42.88      3.15 o 
   1  -1  13       13.24       17.55      3.57 o 
   2  -1  13       10.49       12.34      3.29 o 
   3  -1  13        4.45        6.03      3.84 o 
   4  -1  13       24.47       22.21      4.66 o 
   5  -1  13        0.63        4.39      4.94 o 
  -6   0  13        0.06       -4.94      4.94 o 
  -5   0  13        0.66        5.21      3.84 o 
  -4   0  13       10.16       10.97      4.11 o 
  -3   0  13       85.90       81.74      4.66 o 
  -2   0  13      111.28       86.41      4.94 o 
  -1   0  13       68.87       66.10      4.39 o 
   0   0  13       11.33       13.72      2.61 o 
   1   0  13        0.12       -3.29      3.29 o 
   2   0  13       75.79       84.48      4.94 o 
   3   0  13        5.25        1.92      3.84 o 
   4   0  13        0.17       -4.11      4.11 o 
   5   0  13        2.21        1.37      5.21 o 
  -6   1  13       13.30       11.52      5.21 o 
  -5   1  13        4.45        5.48      4.11 o 
  -4   1  13       28.84       21.94      3.84 o 
  -3   1  13      290.46      258.02      7.69 o 
  -2   1  13       49.42       48.27      3.84 o 
  -1   1  13       26.59       28.52      3.57 o 
   0   1  13       29.65       20.06      4.80 o 
   1   1  13       18.41       15.08      3.84 o 
   2   1  13        1.86        0.82      3.56 o 
   3   1  13        4.70        2.47      4.11 o 
   4   1  13        1.27        0.00      4.39 o 
   5   1  13        0.00       -6.03      6.03 o 
  -6   2  13        4.80        4.39      5.21 o 
  -5   2  13       13.21       22.49      4.11 o 
  -4   2  13       37.97       32.36      4.39 o 
  -3   2  13        1.62       -0.27      3.56 o 
  -2   2  13       12.22        9.87      3.57 o 
  -1   2  13       43.53       43.06      4.11 o 
   0   2  13      142.13      142.58      3.97 o 
   1   2  13       17.86       25.23      3.84 o 
   2   2  13        1.20        4.66      3.56 o 
   3   2  13       12.90       10.15      4.11 o 
   4   2  13        0.52       -0.27      4.39 o 
   5   2  13        6.47        9.87      5.48 o 
  -6   3  13      136.89      148.13      7.96 o 
  -5   3  13        2.56        5.76      3.84 o 
  -4   3  13       11.05       12.61      4.11 o 
  -3   3  13       71.37       72.96      4.94 o 
  -2   3  13        3.79       -0.82      3.56 o 
  -1   3  13      327.46      336.30     10.16 o 
   0   3  13      260.22      262.78      5.53 o 
   1   3  13        7.82       10.42      3.84 o 
   2   3  13        0.57        2.19      3.84 o 
   3   3  13       25.87       24.13      4.66 o 
   4   3  13       36.01       49.36      6.31 o 
  -6   4  13        2.56        3.84      4.94 o 
  -5   4  13        2.63        3.29      4.11 o 
  -4   4  13       31.09       28.80      4.39 o 
  -3   4  13       66.18       68.57      4.94 o 
  -2   4  13        0.68        1.10      3.56 o 
  -1   4  13      223.93      217.07      7.13 o 
   0   4  13        3.81        5.38      4.66 o 
   1   4  13       22.98       28.52      4.39 o 
   2   4  13       57.18       57.87      5.21 o 
   3   4  13       18.84       13.99      4.94 o 
   4   4  13        8.05        6.31      5.76 o 
  -6   5  13        0.01        0.27      4.94 o 
  -5   5  13       12.60       30.99      5.48 o 
  -4   5  13       28.17       35.38      4.66 o 
  -3   5  13       24.55       33.46      4.39 o 
  -2   5  13        6.45       10.15      3.56 o 
  -1   5  13       14.38       13.71      4.11 o 
   0   5  13       25.79       22.08      3.84 o 
   1   5  13        2.86        2.74      4.11 o 
   2   5  13        8.81        8.78      4.39 o 
   3   5  13       14.60       20.84      5.48 o 
  -5   6  13        6.14        7.13      5.21 o 
  -4   6  13       29.13       32.09      4.94 o 
  -3   6  13        0.01        2.47      4.11 o 
  -2   6  13        0.29       -2.47      3.56 o 
  -1   6  13       44.91       47.72      5.21 o 
   0   6  13        0.87        2.23      4.80 o 
   1   6  13        2.55        4.11      4.39 o 
   2   6  13       41.35       49.91      5.76 o 
   3   6  13        1.65       -5.48      5.48 o 
  -5   7  13        3.41        8.50      4.94 o 
  -4   7  13        1.11        0.55      4.39 o 
  -3   7  13        3.12       -0.82      4.39 o 
  -2   7  13        8.78       11.52      4.11 o 
  -1   7  13        5.73       -1.92      4.39 o 
   0   7  13        6.01        5.86      3.08 o 
   1   7  13        1.65       -3.56      4.94 o 
   2   7  13        1.85        3.29      5.21 o 
  -4   8  13        1.59       10.69      4.94 o 
  -3   8  13        0.17       -1.37      4.94 o 
  -2   8  13        9.90       32.36      5.21 o 
  -1   8  13       10.91       10.15      5.21 o 
   0   8  13        0.06       -2.74      3.68 o 
   1   8  13        3.53       14.53      4.94 o 
  -3   9  13        6.30        8.23      5.21 o 
  -2   9  13       18.19       20.84      5.76 o 
  -1   9  13        5.87       12.89      5.21 o 
   0   9  13        0.55        5.47      3.58 o 
  -1 -12  14        3.28        8.50      4.94 o 
   0 -12  14        3.75        3.57      4.52 o 
   1 -12  14        0.14        2.47      4.66 o 
   2 -12  14        4.74        0.82      4.94 o 
   3 -12  14        0.98        7.13      4.66 o 
  -2 -11  14        8.03        9.60      5.21 o 
  -1 -11  14       18.21       16.73      5.48 o 
   0 -11  14        0.44        2.88      7.54 o 
   1 -11  14        9.10        2.47      4.66 o 
   2 -11  14        0.04       -4.39      4.39 o 
   3 -11  14        0.19       -5.21      5.21 o 
   4 -11  14        0.30       -0.82      4.94 o 
  -3 -10  14        2.87        5.21      4.94 o 
  -2 -10  14        3.69        7.13      4.66 o 
  -1 -10  14        3.77        8.50      4.66 o 
   0 -10  14       10.80        9.10      2.89 o 
   1 -10  14        4.50        6.58      3.84 o 
   2 -10  14        0.04        8.23      3.84 o 
   3 -10  14       14.08       21.66      4.39 o 
   4 -10  14        3.68        1.65      4.94 o 
  -4  -9  14        2.79        5.76      4.94 o 
  -3  -9  14       12.20        8.23      4.94 o 
  -2  -9  14        1.55       -4.11      4.11 o 
  -1  -9  14        8.38       13.71      4.11 o 
   0  -9  14        1.55        0.99      2.61 o 
   1  -9  14       11.02       12.34      4.11 o 
   2  -9  14        0.41       -3.56      3.84 o 
   3  -9  14        0.03       -1.65      4.11 o 
   4  -9  14        2.85        1.10      4.94 o 
   5  -9  14        0.02        5.21      4.94 o 
  -4  -8  14        0.69        3.56      4.94 o 
  -3  -8  14       11.81       19.74      4.94 o 
  -2  -8  14        1.50        5.76      3.84 o 
  -1  -8  14       53.71       52.38      4.66 o 
   0  -8  14       13.86       11.28      2.91 o 
   1  -8  14        9.51        3.84      4.11 o 
   2  -8  14        3.03        4.39      3.84 o 
   3  -8  14       12.19       14.81      4.11 o 
   4  -8  14        2.37        2.19      4.66 o 
   5  -8  14        5.04        8.50      4.94 o 
  -5  -7  14        2.45        3.29      5.48 o 
  -4  -7  14        3.87        2.47      4.39 o 
  -3  -7  14       51.92       48.54      4.94 o 
  -2  -7  14       40.98       38.94      4.66 o 
  -1  -7  14       37.25       38.94      4.39 o 
   0  -7  14        8.06       -1.61      2.81 o 
   1  -7  14        0.70        6.31      3.29 o 
   2  -7  14        2.15        4.39      3.84 o 
   3  -7  14        0.33       -3.84      3.84 o 
   4  -7  14        2.06        4.11      4.11 o 
   5  -7  14        9.69       18.65      5.21 o 
  -5  -6  14        5.85       11.52      4.94 o 
  -4  -6  14        7.92        0.55      4.39 o 
  -3  -6  14        2.56        7.40      3.84 o 
  -2  -6  14        0.14       -1.37      3.56 o 
  -1  -6  14      115.03      115.77      5.49 o 
   0  -6  14      333.62      313.63      6.68 o 
   1  -6  14       16.99       14.81      3.57 o 
   2  -6  14       27.96       31.54      4.11 o 
   3  -6  14       33.93       35.38      4.66 o 
   4  -6  14       10.42       14.26      4.39 o 
   5  -6  14        3.84        5.76      4.94 o 
  -5  -5  14       13.21       19.20      5.21 o 
  -4  -5  14        0.02        1.10      3.84 o 
  -3  -5  14       70.89       72.68      5.21 o 
  -2  -5  14       14.69       11.79      3.57 o 
  -1  -5  14      215.42      199.51      6.59 o 
   0  -5  14       64.88       56.54      3.10 o 
   1  -5  14       18.93       16.73      3.57 o 
   2  -5  14      155.52      151.72      6.04 o 
   3  -5  14       27.05       31.26      4.39 o 
   4  -5  14        5.58        4.11      4.11 o 
   5  -5  14        0.04        5.21      4.66 o 
  -6  -4  14        8.81       15.91      5.21 o 
  -5  -4  14        0.22        1.10      4.66 o 
  -4  -4  14       18.24       30.99      4.39 o 
  -3  -4  14       35.97       37.85      4.11 o 
  -2  -4  14      123.70      123.72      5.76 o 
  -1  -4  14       20.66       20.02      3.57 o 
   0  -4  14      127.89      127.85      4.25 o 
   1  -4  14        0.00       -1.37      3.29 o 
   2  -4  14        4.25       -3.84      3.84 o 
   3  -4  14        1.35        3.56      4.11 o 
   4  -4  14        5.86        4.39      4.11 o 
   5  -4  14        6.43       -1.65      4.94 o 
  -6  -3  14       12.39       18.10      5.21 o 
  -5  -3  14       20.92       19.74      4.66 o 
  -4  -3  14       93.83      105.33      6.03 o 
  -3  -3  14       25.30       24.96      4.11 o 
  -2  -3  14       39.47       34.56      4.39 o 
  -1  -3  14      159.91      152.01      5.76 o 
   0  -3  14       20.05       23.66      2.52 o 
   1  -3  14       13.89       11.24      3.57 o 
   2  -3  14       81.16       68.57      4.66 o 
   3  -3  14        6.68       -2.47      4.11 o 
   4  -3  14        0.07       10.69      4.11 o 
   5  -3  14       19.43       24.13      5.21 o 
  -6  -2  14       11.20       13.99      5.21 o 
  -5  -2  14        6.18        9.05      4.66 o 
  -4  -2  14        4.74        0.82      3.84 o 
  -3  -2  14        4.24       -1.65      3.84 o 
  -2  -2  14       27.33       24.41      3.84 o 
  -1  -2  14      171.92      182.20      5.76 o 
   0  -2  14        9.95        1.37      2.52 o 
   1  -2  14       11.42       11.24      3.29 o 
   2  -2  14        6.53        9.87      3.56 o 
   3  -2  14       19.34       11.79      4.39 o 
   4  -2  14       48.21       69.94      5.76 o 
   5  -2  14        8.92        9.87      4.94 o 
  -6  -1  14        6.49       19.74      4.66 o 
  -5  -1  14        5.52        5.21      4.39 o 
  -4  -1  14       88.30       85.03      5.49 o 
  -3  -1  14        4.05        7.68      3.56 o 
  -2  -1  14      331.21      312.70      9.33 o 
  -1  -1  14       26.68       31.54      3.57 o 
   0  -1  14        7.00        5.34      3.56 o 
   1  -1  14        5.01        5.21      3.29 o 
   2  -1  14        3.51        0.55      3.84 o 
   3  -1  14       13.52       15.91      4.39 o 
   4  -1  14       19.66       20.57      4.66 o 
   5  -1  14        0.00       -5.21      5.21 o 
  -6   0  14        1.49        9.05      4.94 o 
  -5   0  14       10.57       18.10      4.39 o 
  -4   0  14       72.46       74.06      5.21 o 
  -3   0  14       42.31       34.56      4.39 o 
  -2   0  14       84.34       87.78      4.94 o 
  -1   0  14        5.78        1.37      3.29 o 
   0   0  14       13.33       13.99      2.71 o 
   1   0  14        2.11        3.84      3.56 o 
   2   0  14       19.98       21.66      3.84 o 
   3   0  14       39.97       34.56      4.94 o 
   4   0  14        1.67        8.78      4.11 o 
   5   0  14        2.37        0.00      5.21 o 
  -6   1  14       42.69       41.14      6.31 o 
  -5   1  14        3.28        7.13      3.84 o 
  -4   1  14       33.43       37.30      4.39 o 
  -3   1  14        8.53        9.60      3.56 o 
  -2   1  14        4.33       12.34      3.02 o 
  -1   1  14      308.23      301.69      9.06 o 
   0   1  14       10.23       12.12      2.61 o 
   1   1  14        9.50       16.73      3.84 o 
   2   1  14       56.07       56.77      4.66 o 
   3   1  14        9.94        6.86      4.11 o 
   4   1  14        2.04       -1.10      4.94 o 
   5   1  14        0.49       -5.48      5.48 o 
  -6   2  14        2.88       10.15      4.94 o 
  -5   2  14       16.73       23.86      4.66 o 
  -4   2  14        8.75       10.42      3.84 o 
  -3   2  14        6.57        3.56      4.11 o 
  -2   2  14        7.07        9.05      3.84 o 
  -1   2  14       44.94       40.59      4.39 o 
   0   2  14       54.58       51.95      3.30 o 
   1   2  14       64.85       67.20      5.21 o 
   2   2  14       38.54       32.91      4.66 o 
   3   2  14       11.14       10.97      4.39 o 
   4   2  14        1.21       -5.21      5.21 o 
  -6   3  14        4.09       -5.48      5.48 o 
  -5   3  14        0.11        4.11      4.11 o 
  -4   3  14        2.93        7.68      3.84 o 
  -3   3  14        6.55        8.23      3.84 o 
  -2   3  14        0.45        4.39      3.56 o 
  -1   3  14       93.97       82.29      5.49 o 
   0   3  14       20.61       22.74      3.00 o 
   1   3  14        2.20        4.11      3.84 o 
   2   3  14       17.55       18.37      4.39 o 
   3   3  14       17.15       19.47      4.94 o 
   4   3  14        4.89        3.02      5.76 o 
  -6   4  14       14.19       22.76      5.21 o 
  -5   4  14        2.29        0.55      4.94 o 
  -4   4  14        1.64       11.24      3.84 o 
  -3   4  14        0.13       -3.84      3.84 o 
  -2   4  14       10.54       20.29      3.84 o 
  -1   4  14       52.69       56.22      4.94 o 
   0   4  14       35.03       37.01      3.98 o 
   1   4  14        3.01        5.21      4.11 o 
   2   4  14        3.58        9.60      4.39 o 
   3   4  14       15.82       15.91      5.48 o 
  -5   5  14        1.83       -1.37      4.94 o 
  -4   5  14       65.72       69.12      5.76 o 
  -3   5  14        4.42        6.86      3.84 o 
  -2   5  14        2.49       14.81      4.39 o 
  -1   5  14        7.94        8.78      4.39 o 
   0   5  14        0.01        0.55      2.71 o 
   1   5  14        7.13        6.31      4.39 o 
   2   5  14        4.51       12.34      4.94 o 
   3   5  14        2.71        3.56      5.21 o 
  -5   6  14        6.72       -5.76      5.76 o 
  -4   6  14       26.65       32.91      5.48 o 
  -3   6  14       16.16       13.99      4.66 o 
  -2   6  14        5.28       -4.66      4.66 o 
  -1   6  14        1.54        1.37      3.84 o 
   0   6  14        3.87        3.02      3.10 o 
   1   6  14       16.88       18.92      5.48 o 
   2   6  14        0.28       -2.47      5.21 o 
  -4   7  14        3.90        5.48      4.39 o 
  -3   7  14        1.16        6.03      4.66 o 
  -2   7  14        4.93       -4.94      4.94 o 
  -1   7  14       11.36        4.66      4.94 o 
   0   7  14        0.77        0.27      3.58 o 
   1   7  14        0.01        0.00      4.94 o 
  -4   8  14        2.76        1.65      4.94 o 
  -3   8  14        0.73       17.00      4.66 o 
  -2   8  14       35.12       46.62      6.03 o 
  -1   8  14        8.22       15.36      5.48 o 
   0   8  14        3.43       -1.08      5.62 o 
   0 -12  15        0.24        0.27      3.68 o 
   1 -12  15        4.11       -1.10      5.21 o 
   2 -12  15       10.12       14.26      5.48 o 
  -2 -11  15        2.58        9.87      4.66 o 
  -1 -11  15        0.24       -1.37      4.94 o 
   0 -11  15        4.14        3.57      3.39 o 
   1 -11  15        6.99       10.15      4.94 o 
   2 -11  15       21.95       37.57      5.76 o 
   3 -11  15        1.38        6.86      4.39 o 
  -3 -10  15        9.72       16.45      5.21 o 
  -2 -10  15        0.56       -2.19      4.94 o 
  -1 -10  15        8.07       11.24      4.66 o 
   0 -10  15        9.70        7.13      6.17 o 
   1 -10  15       33.56       45.25      5.21 o 
   2 -10  15        4.48       -3.02      4.66 o 
   3 -10  15        1.60        5.76      4.39 o 
   4 -10  15        0.02       -4.39      5.21 o 
  -3  -9  15        3.28        8.78      4.94 o 
  -2  -9  15        0.04       -1.10      4.11 o 
  -1  -9  15       14.60       14.53      4.39 o 
   0  -9  15        0.90       -4.06      5.90 o 
   1  -9  15       36.37       43.33      4.94 o 
   2  -9  15        0.03        1.92      4.11 o 
   3  -9  15        9.14       13.44      4.39 o 
   4  -9  15        2.56        9.05      5.21 o 
  -4  -8  15       15.16       29.62      5.76 o 
  -3  -8  15        2.36       -2.74      4.94 o 
  -2  -8  15        0.40       -5.76      5.76 o 
  -1  -8  15       45.89       41.14      4.94 o 
   0  -8  15       15.16       12.80      2.91 o 
   1  -8  15        0.04       12.07      3.84 o 
   2  -8  15       20.35       23.04      4.39 o 
   3  -8  15        7.59        5.21      4.39 o 
   4  -8  15        0.07       -4.66      4.66 o 
   5  -8  15        0.27        1.37      5.21 o 
  -4  -7  15        0.01       -5.48      5.48 o 
  -3  -7  15        5.91        3.02      4.11 o 
  -2  -7  15        6.02        2.47      4.11 o 
  -1  -7  15        7.78        9.32      3.84 o 
   0  -7  15       29.54       28.75      4.66 o 
   1  -7  15       32.35       27.97      4.66 o 
   2  -7  15        2.76        8.50      3.29 o 
   3  -7  15       19.29       24.41      4.11 o 
   4  -7  15        5.67        1.92      4.66 o 
   5  -7  15        4.21        3.29      5.21 o 
  -5  -6  15        0.54        2.19      4.94 o 
  -4  -6  15        1.04        0.55      4.66 o 
  -3  -6  15        5.91        4.11      4.11 o 
  -2  -6  15        0.55        0.82      3.84 o 
  -1  -6  15        4.80        6.86      3.56 o 
   0  -6  15       46.46       49.61      3.47 o 
   1  -6  15        8.09        9.60      3.84 o 
   2  -6  15       60.15       33.74      6.03 o 
   3  -6  15        2.60        4.11      3.84 o 
   4  -6  15       10.93       10.42      4.39 o 
   5  -6  15       11.52       15.36      5.21 o 
  -5  -5  15        6.97       -3.02      5.48 o 
  -4  -5  15       28.15       29.34      4.94 o 
  -3  -5  15        1.69        3.56      3.84 o 
  -2  -5  15       18.83       19.74      4.11 o 
  -1  -5  15      191.60      199.21      6.86 o 
   0  -5  15       71.54       71.17      3.58 o 
   1  -5  15      103.91       98.75      5.49 o 
   2  -5  15       29.12       31.26      4.11 o 
   3  -5  15       39.09       47.17      4.94 o 
   4  -5  15        3.87        5.48      4.11 o 
   5  -5  15        3.85       10.97      5.21 o 
  -5  -4  15        0.26        4.11      4.66 o 
  -4  -4  15        9.27       13.71      4.39 o 
  -3  -4  15        0.65        3.29      3.56 o 
  -2  -4  15       10.37       12.34      3.84 o 
  -1  -4  15        9.98       12.34      3.84 o 
   0  -4  15      165.75      161.08      4.36 o 
   1  -4  15       65.88       61.99      4.66 o 
   2  -4  15       12.77       15.36      3.84 o 
   3  -4  15        3.02        6.31      3.84 o 
   4  -4  15        0.81        0.27      4.39 o 
   5  -4  15        0.11       -3.84      4.66 o 
  -5  -3  15        5.89        4.94      4.66 o 
  -4  -3  15       48.16       46.35      5.21 o 
  -3  -3  15        0.52       -1.65      3.84 o 
  -2  -3  15        4.55        2.47      3.56 o 
  -1  -3  15      146.06      156.11      6.04 o 
   0  -3  15       19.11       17.99      3.15 o 
   1  -3  15       38.36       40.59      4.11 o 
   2  -3  15       15.89       10.97      4.11 o 
   3  -3  15        0.90        1.65      3.56 o 
   4  -3  15       21.63       19.20      4.66 o 
   5  -3  15        5.53        3.56      5.48 o 
  -6  -2  15        0.19        1.37      5.21 o 
  -5  -2  15        1.62       -4.94      4.94 o 
  -4  -2  15        1.22        6.86      3.84 o 
  -3  -2  15        4.13        3.84      4.11 o 
  -2  -2  15        4.46       10.69      3.56 o 
  -1  -2  15        0.25       -3.29      3.56 o 
   0  -2  15        8.29        8.06      2.42 o 
   1  -2  15        0.00       -3.29      3.29 o 
   2  -2  15        0.42        2.47      3.56 o 
   3  -2  15        2.39       -1.65      4.11 o 
   4  -2  15       15.39       10.42      4.94 o 
   5  -2  15        1.32        6.86      5.21 o 
  -6  -1  15        5.40       11.52      5.21 o 
  -5  -1  15        1.66        0.27      4.11 o 
  -4  -1  15       25.14       24.41      4.39 o 
  -3  -1  15        0.61        1.37      3.84 o 
  -2  -1  15       18.92       15.91      3.84 o 
  -1  -1  15        0.49       -2.74      3.29 o 
   0  -1  15       33.03       26.07      2.91 o 
   1  -1  15       16.83       13.71      3.84 o 
   2  -1  15        0.00        1.65      3.84 o 
   3  -1  15        1.20        1.37      3.84 o 
   4  -1  15        2.08        7.13      4.39 o 
   5  -1  15        4.51        9.05      5.48 o 
  -6   0  15       15.08       23.58      5.76 o 
  -5   0  15        0.76       -4.66      4.66 o 
  -4   0  15        6.00        7.95      3.56 o 
  -3   0  15       96.76       88.33      5.49 o 
  -2   0  15       55.43       57.32      4.39 o 
  -1   0  15       85.22       83.66      4.66 o 
   0   0  15      352.28      338.30      8.10 o 
   1   0  15       51.50       52.11      4.66 o 
   2   0  15        5.49       12.34      3.84 o 
   3   0  15        3.42        9.05      4.11 o 
   4   0  15        5.12        8.78      5.21 o 
   5   0  15       21.61       29.34      5.76 o 
  -6   1  15       12.12       19.47      5.48 o 
  -5   1  15       20.07       36.47      4.94 o 
  -4   1  15        2.18        8.23      3.84 o 
  -3   1  15        2.42        2.74      3.84 o 
  -2   1  15       25.07       18.92      3.84 o 
  -1   1  15      245.59      250.57      7.41 o 
   0   1  15       88.13       81.41      3.78 o 
   1   1  15        0.00        2.47      3.56 o 
   2   1  15       12.00       11.24      4.11 o 
   3   1  15        8.59       12.89      4.11 o 
   4   1  15        0.16        2.74      4.94 o 
  -6   2  15       41.59       46.35      6.58 o 
  -5   2  15       20.81       30.17      5.21 o 
  -4   2  15        0.04       -4.39      4.39 o 
  -3   2  15        4.02        6.58      3.84 o 
  -2   2  15       71.80       68.57      5.21 o 
  -1   2  15      193.85      187.68      6.86 o 
   0   2  15      232.42      232.31      9.88 o 
   1   2  15      120.50      133.59      6.31 o 
   2   2  15        0.24        7.13      3.84 o 
   3   2  15        0.74        9.60      4.39 o 
   4   2  15       36.23       37.57      6.31 o 
  -5   3  15        0.08       -4.11      4.66 o 
  -4   3  15        0.06       -4.66      4.66 o 
  -3   3  15       16.89       13.44      4.11 o 
  -2   3  15       77.35       80.09      5.21 o 
  -1   3  15       54.72       69.12      4.94 o 
   0   3  15        2.54        2.24      2.81 o 
   1   3  15       61.28       57.05      5.49 o 
   2   3  15       21.90       31.54      4.66 o 
   3   3  15       20.69       25.23      5.48 o 
  -5   4  15       15.75       12.89      5.48 o 
  -4   4  15        1.50        6.86      4.39 o 
  -3   4  15       30.75       35.10      4.66 o 
  -2   4  15       14.24       21.66      4.39 o 
  -1   4  15       37.07       46.90      4.94 o 
   0   4  15       14.19       15.99      5.07 o 
   1   4  15        8.22        3.02      4.39 o 
   2   4  15        9.90       10.42      5.21 o 
   3   4  15        0.53        1.10      5.21 o 
  -5   5  15        3.21        7.95      5.21 o 
  -4   5  15        6.53        5.21      4.66 o 
  -3   5  15        1.61       -0.27      4.39 o 
  -2   5  15       11.23        9.32      4.39 o 
  -1   5  15        4.01        5.76      4.11 o 
   0   5  15        6.02        1.65      3.30 o 
   1   5  15       19.88       18.92      4.66 o 
   2   5  15        2.31        0.82      5.48 o 
  -4   6  15        7.40       -3.29      5.21 o 
  -3   6  15        7.63       15.63      4.39 o 
  -2   6  15        1.57        5.21      4.11 o 
  -1   6  15        3.81        6.31      4.66 o 
   0   6  15        2.08        1.23      7.27 o 
   1   6  15        0.08        2.74      4.94 o 
   2   6  15       11.67       18.37      5.48 o 
  -4   7  15        0.88       17.28      5.21 o 
  -3   7  15        0.04       -3.56      4.94 o 
  -2   7  15        0.29       -5.76      5.76 o 
  -1   7  15        1.48       10.69      4.66 o 
   0   7  15        4.09        9.19      3.49 o 
   1   7  15        3.35        8.50      4.94 o 
  -2   8  15        0.21        7.13      4.94 o 
  -1   8  15        7.43        8.23      5.21 o 
   1 -12  16        0.01       -4.11      5.48 o 
  -1 -11  16        0.01        6.03      5.76 o 
   0 -11  16        3.05       12.65      3.47 o 
   1 -11  16        0.03       -0.82      4.94 o 
   2 -11  16        0.80        6.86      4.66 o 
   3 -11  16        2.18        1.37      4.94 o 
  -2 -10  16        1.25        1.10      4.94 o 
  -1 -10  16        3.58        0.00      4.94 o 
   0 -10  16        1.24        1.10      3.30 o 
   1 -10  16        7.85        6.03      4.66 o 
   2 -10  16       14.95       13.99      5.48 o 
   3 -10  16        0.11       -3.84      5.21 o 
  -3  -9  16        2.26        1.37      4.94 o 
  -2  -9  16        0.72        2.19      4.39 o 
  -1  -9  16        0.45       -4.39      4.39 o 
   0  -9  16       22.77       29.62      3.30 o 
   1  -9  16        2.55        7.95      4.39 o 
   2  -9  16        0.17       -2.19      4.11 o 
   3  -9  16        1.45       -4.66      4.66 o 
   4  -9  16        0.99       -2.19      4.66 o 
  -3  -8  16       41.22       46.35      6.31 o 
  -2  -8  16       29.91       40.59      4.94 o 
  -1  -8  16        9.71       11.24      4.11 o 
   0  -8  16        3.63        1.24      4.11 o 
   1  -8  16        2.37        5.76      3.84 o 
   2  -8  16        0.86        8.78      3.56 o 
   3  -8  16       13.04       20.02      4.11 o 
   4  -8  16        1.82        6.58      4.66 o 
  -4  -7  16       39.68       31.81      6.31 o 
  -3  -7  16       69.42       84.48      6.58 o 
  -2  -7  16        5.34        9.32      4.11 o 
  -1  -7  16        0.17        5.21      3.84 o 
   0  -7  16       58.10       63.25      3.84 o 
   1  -7  16       35.53       32.36      4.66 o 
   2  -7  16       10.56        9.32      4.11 o 
   3  -7  16        0.05       -1.65      4.39 o 
   4  -7  16        4.39        7.13      4.94 o 
   5  -7  16        1.75        4.11      5.21 o 
  -4  -6  16       53.21       54.85      6.03 o 
  -3  -6  16       20.79       13.16      4.94 o 
  -2  -6  16        0.62        5.76      3.84 o 
  -1  -6  16        0.26       -1.65      3.84 o 
   0  -6  16       53.70       50.38      6.03 o 
   1  -6  16        0.88        1.10      3.84 o 
   2  -6  16        6.23       -0.27      4.39 o 
   3  -6  16       12.82       13.99      4.11 o 
   4  -6  16        3.11       -1.10      5.21 o 
   5  -6  16        2.80        0.27      5.21 o 
  -5  -5  16        0.47       -5.76      5.76 o 
  -4  -5  16        0.00        4.94      4.66 o 
  -3  -5  16       25.51       20.84      4.66 o 
  -2  -5  16        6.20        1.92      4.11 o 
  -1  -5  16      197.61      210.18      7.13 o 
   0  -5  16       22.67       22.83      2.81 o 
   1  -5  16        0.77       -1.10      3.84 o 
   2  -5  16       43.87       55.13      4.94 o 
   3  -5  16       19.00       17.55      4.66 o 
   4  -5  16       13.48       17.00      5.21 o 
   5  -5  16        7.14        6.31      5.21 o 
  -5  -4  16        2.86        9.60      5.21 o 
  -4  -4  16       32.16       37.57      5.21 o 
  -3  -4  16        3.95        0.82      4.39 o 
  -2  -4  16        5.81        6.86      3.56 o 
  -1  -4  16       51.49       43.61      4.94 o 
   0  -4  16       45.70       42.29      4.94 o 
   1  -4  16       45.82       40.86      4.39 o 
   2  -4  16        8.48        1.37      3.84 o 
   3  -4  16        0.94       -4.11      4.11 o 
   4  -4  16        2.29        2.74      4.66 o 
   5  -4  16        0.01        5.48      5.21 o 
  -5  -3  16       34.56       53.48      5.76 o 
  -4  -3  16       81.57       81.46      6.58 o 
  -3  -3  16       12.27        9.60      4.11 o 
  -2  -3  16        2.81        3.56      3.56 o 
  -1  -3  16        2.07       -4.39      4.39 o 
   0  -3  16        0.18        4.23      2.42 o 
   1  -3  16        2.48       -3.84      3.84 o 
   2  -3  16       10.65        8.78      4.11 o 
   3  -3  16        1.03        6.58      4.11 o 
   4  -3  16        1.69        3.02      4.66 o 
   5  -3  16        2.30       -1.92      5.21 o 
  -5  -2  16       27.89       20.29      6.03 o 
  -4  -2  16       15.06       18.37      4.39 o 
  -3  -2  16       27.03       28.52      4.39 o 
  -2  -2  16        0.10       -3.84      3.84 o 
  -1  -2  16        0.04       -2.19      3.56 o 
   0  -2  16        0.27       -2.61      2.61 o 
   1  -2  16        5.01        4.94      3.84 o 
   2  -2  16       17.70       12.89      4.39 o 
   3  -2  16        6.28        9.60      4.66 o 
   4  -2  16       21.20       22.49      5.48 o 
   5  -2  16        1.32       -5.76      5.76 o 
  -5  -1  16        2.29       12.34      4.66 o 
  -4  -1  16       28.83       30.72      4.94 o 
  -3  -1  16        4.74       -4.11      4.39 o 
  -2  -1  16        4.29        8.23      3.84 o 
  -1  -1  16       17.19       12.34      4.11 o 
   0  -1  16        7.52        9.65      9.05 o 
   1  -1  16       46.33       46.90      4.66 o 
   2  -1  16        6.25        8.78      3.84 o 
   3  -1  16       26.44       23.86      5.21 o 
   4  -1  16        8.05        9.05      5.21 o 
  -5   0  16       10.33       18.10      4.94 o 
  -4   0  16        4.78        6.58      4.11 o 
  -3   0  16        1.54        1.10      3.84 o 
  -2   0  16       25.24       18.10      4.39 o 
  -1   0  16        1.70        6.86      3.84 o 
   0   0  16        8.45        5.30      3.00 o 
   1   0  16       27.34       23.86      4.66 o 
   2   0  16       16.67       23.58      4.66 o 
   3   0  16        2.45       -1.37      4.39 o 
   4   0  16        9.29        5.76      5.21 o 
  -5   1  16        2.38       15.63      4.94 o 
  -4   1  16        6.58        7.68      4.39 o 
  -3   1  16       19.65       16.73      4.11 o 
  -2   1  16        8.01       15.08      4.11 o 
  -1   1  16        0.41       -2.19      3.84 o 
   0   1  16        1.44        1.10      2.71 o 
   1   1  16        4.97        2.19      3.84 o 
   2   1  16        7.11        1.37      4.39 o 
   3   1  16        4.51       10.42      5.21 o 
   4   1  16        0.58        1.65      5.21 o 
  -5   2  16        5.31        8.23      4.94 o 
  -4   2  16        1.30        3.84      4.11 o 
  -3   2  16       27.40       30.99      4.66 o 
  -2   2  16       25.13       27.70      4.39 o 
  -1   2  16       10.23       11.24      4.39 o 
   0   2  16        2.74        2.06      2.91 o 
   1   2  16       16.33        9.60      4.94 o 
   2   2  16       10.05       18.10      4.39 o 
   3   2  16        1.28        3.84      4.39 o 
  -5   3  16       11.37       21.66      5.48 o 
  -4   3  16        7.87       19.20      4.66 o 
  -3   3  16        3.47       -4.11      4.11 o 
  -2   3  16        1.17       -4.11      4.11 o 
  -1   3  16       12.42        8.78      4.39 o 
   0   3  16       10.43       14.79      3.00 o 
   1   3  16        2.47        3.56      4.39 o 
   2   3  16        4.48        8.23      5.21 o 
   3   3  16        0.60        6.86      5.21 o 
  -5   4  16        0.22       -2.47      5.21 o 
  -4   4  16        5.79       10.69      4.66 o 
  -3   4  16       99.23      116.03      6.86 o 
  -2   4  16       33.30       34.28      4.94 o 
  -1   4  16       49.72       51.56      5.21 o 
   0   4  16       10.71       13.26      3.20 o 
   1   4  16       23.14       22.76      5.21 o 
   2   4  16        5.21       17.00      5.21 o 
  -4   5  16       13.94       11.79      5.21 o 
  -3   5  16       12.53       10.69      5.48 o 
  -2   5  16        5.74        7.13      4.66 o 
  -1   5  16       21.41       26.60      4.94 o 
   0   5  16       19.20        8.83      6.86 o 
   1   5  16        5.68        2.47      5.21 o 
   2   5  16        1.54        1.10      5.48 o 
  -4   6  16        8.64       -4.11      5.48 o 
  -3   6  16        3.98        9.05      4.94 o 
  -2   6  16        8.82        5.48      4.94 o 
  -1   6  16        4.20        8.23      4.94 o 
   0   6  16       10.96       17.62      4.11 o 
   1   6  16        0.00       11.79      4.94 o 
  -3   7  16        0.04       -4.11      4.94 o 
  -2   7  16        4.65       -4.11      5.21 o 
  -1   7  16       22.86       29.07      5.76 o 
   0 -11  17        0.58       -3.68      3.68 o 
   1 -11  17        0.03       13.44      4.66 o 
   2 -11  17        6.03       -3.02      5.21 o 
  -2 -10  17        2.76       10.69      5.21 o 
  -1 -10  17       19.53       30.44      5.21 o 
   0 -10  17        0.68       -7.72     11.38 o 
   1 -10  17        0.18       -4.94      4.94 o 
   2 -10  17       16.35       15.08      5.48 o 
   3 -10  17        1.69       -1.37      5.48 o 
  -2  -9  17        9.57        8.50      5.48 o 
  -1  -9  17        0.13       -4.39      4.39 o 
   0  -9  17       17.93       12.19      4.94 o 
   1  -9  17        0.31        3.56      4.66 o 
   2  -9  17        2.45        8.23      4.39 o 
   3  -9  17        5.29       -0.27      5.48 o 
  -3  -8  17        8.48        5.76      5.48 o 
  -2  -8  17        0.00       -4.94      4.94 o 
  -1  -8  17        5.99       12.61      4.11 o 
   0  -8  17       10.53       17.39      3.10 o 
   1  -8  17        0.88        4.94      4.11 o 
   2  -8  17        4.25       13.99      4.66 o 
   3  -8  17        0.46        4.66      4.94 o 
   4  -8  17        0.03       -3.56      5.21 o 
  -4  -7  17        3.31        1.10      5.21 o 
  -3  -7  17       22.83        6.86      5.48 o 
  -2  -7  17        0.94        2.47      4.39 o 
  -1  -7  17        0.91       -4.11      4.11 o 
   0  -7  17       20.41       18.17      3.10 o 
   1  -7  17       18.76        8.78      4.94 o 
   2  -7  17       16.14       10.70      4.94 o 
   3  -7  17        3.43        9.05      4.39 o 
   4  -7  17        0.00        4.94      5.21 o 
  -4  -6  17       17.45       22.49      5.48 o 
  -3  -6  17        0.04       -5.48      5.48 o 
  -2  -6  17        0.01       -4.11      4.11 o 
  -1  -6  17        0.48       -3.56      3.84 o 
   0  -6  17       10.30        8.99      3.00 o 
   1  -6  17       13.50       18.92      4.39 o 
   2  -6  17       27.56       21.67      4.66 o 
   3  -6  17        3.07        0.00      4.39 o 
   4  -6  17       11.13       13.71      5.21 o 
  -4  -5  17        0.30        2.74      4.94 o 
  -3  -5  17       70.74       71.04      6.03 o 
  -2  -5  17       19.86       29.89      4.39 o 
  -1  -5  17       54.44       45.25      5.21 o 
   0  -5  17        5.01        3.46      2.81 o 
   1  -5  17       31.10       32.36      4.66 o 
   2  -5  17        0.15        0.00      3.84 o 
   3  -5  17        7.29        1.65      4.39 o 
   4  -5  17        0.92        4.66      4.39 o 
  -5  -4  17        0.10        1.10      4.94 o 
  -4  -4  17        2.99       11.52      4.94 o 
  -3  -4  17       26.86       32.09      4.66 o 
  -2  -4  17        7.26        5.48      4.11 o 
  -1  -4  17       16.83       18.37      4.11 o 
   0  -4  17        8.55        6.63      2.81 o 
   1  -4  17       14.17       17.55      4.39 o 
   2  -4  17        1.15       -4.11      4.11 o 
   3  -4  17        0.07       -2.74      4.39 o 
   4  -4  17        0.05       -1.65      5.21 o 
  -5  -3  17        9.50       14.53      5.21 o 
  -4  -3  17        8.99        8.23      4.66 o 
  -3  -3  17        0.16       -3.84      3.84 o 
  -2  -3  17        3.31        5.48      3.84 o 
  -1  -3  17        5.44        4.94      3.84 o 
   0  -3  17        0.94        2.29      2.61 o 
   1  -3  17       12.12       12.61      3.84 o 
   2  -3  17       24.35       20.84      4.39 o 
   3  -3  17        5.16       10.15      4.39 o 
   4  -3  17        0.66        0.00      4.94 o 
  -5  -2  17       20.44       29.62      5.48 o 
  -4  -2  17        7.33        6.03      4.39 o 
  -3  -2  17        0.05        4.11      3.84 o 
  -2  -2  17        8.65       16.18      3.56 o 
  -1  -2  17       11.24       12.34      3.84 o 
   0  -2  17       13.25       15.56      3.02 o 
   1  -2  17       25.61       15.36      4.66 o 
   2  -2  17       53.78       59.51      5.21 o 
   3  -2  17        4.53       10.15      4.66 o 
   4  -2  17        1.01        8.78      4.94 o 
  -5  -1  17       17.95       37.02      5.76 o 
  -4  -1  17       16.77       19.47      4.66 o 
  -3  -1  17        4.74       12.07      3.84 o 
  -2  -1  17        8.80        9.60      4.11 o 
  -1  -1  17        2.00        1.92      3.84 o 
   0  -1  17        6.78        4.11      2.81 o 
   1  -1  17       33.47       30.99      4.66 o 
   2  -1  17       35.61       44.43      4.94 o 
   3  -1  17        0.09       -5.48      5.48 o 
   4  -1  17        0.25        8.50      4.66 o 
  -5   0  17        0.24        1.65      4.94 o 
  -4   0  17        0.31       10.42      4.11 o 
  -3   0  17        1.64        7.68      4.11 o 
  -2   0  17       40.00       32.91      4.66 o 
  -1   0  17       42.84       46.35      4.94 o 
   0   0  17        6.96        4.10      3.70 o 
   1   0  17        6.41       11.52      3.84 o 
   2   0  17       16.74       16.18      4.66 o 
   3   0  17        7.09       18.37      4.94 o 
   4   0  17       12.57        4.39      6.03 o 
  -5   1  17        0.01       -1.92      5.21 o 
  -4   1  17       19.78       23.04      4.94 o 
  -3   1  17        2.05        7.13      3.84 o 
  -2   1  17       10.46       10.15      4.39 o 
  -1   1  17      107.28      107.53      6.03 o 
   0   1  17        0.14        1.64      2.81 o 
   1   1  17        0.00        3.84      3.84 o 
   2   1  17        8.23       11.79      4.11 o 
   3   1  17        3.22       -4.11      5.21 o 
  -5   2  17       61.65       74.87      6.86 o 
  -4   2  17        1.42        6.86      4.39 o 
  -3   2  17        0.85       -0.82      4.11 o 
  -2   2  17        7.69        9.32      4.11 o 
  -1   2  17        8.43        7.40      4.11 o 
   0   2  17      109.03      102.71     10.70 o 
   1   2  17       64.86       23.31      7.13 o 
   2   2  17        0.16       -4.94      4.94 o 
   3   2  17        1.67       -1.10      4.94 o 
  -5   3  17        0.30        0.55      5.21 o 
  -4   3  17        2.73        2.19      4.94 o 
  -3   3  17        1.73        1.92      4.11 o 
  -2   3  17        2.73        6.58      4.39 o 
  -1   3  17        0.01       -4.66      4.66 o 
   0   3  17      115.17      115.66      4.84 o 
   1   3  17       11.18       24.13      5.48 o 
   2   3  17        9.92       16.73      5.21 o 
  -4   4  17       24.70       25.78      5.76 o 
  -3   4  17        9.90       10.97      5.21 o 
  -2   4  17        3.28        9.05      4.66 o 
  -1   4  17       12.20        8.50      4.66 o 
   0   4  17        2.73        0.27      3.84 o 
   1   4  17       17.37       17.55      5.48 o 
   2   4  17        4.41        6.58      5.21 o 
  -4   5  17        9.03       16.73      5.48 o 
  -3   5  17       16.83       22.21      5.76 o 
  -2   5  17        2.35       16.45      4.94 o 
  -1   5  17        4.65       10.42      4.66 o 
   0   5  17        0.00        1.92      4.66 o 
   1   5  17        9.02       20.29      5.76 o 
  -3   6  17        0.13       -5.21      5.21 o 
  -2   6  17        0.72        5.21      4.94 o 
  -1   6  17        5.47        6.03      5.21 o 
   0   6  17        6.97       13.24      4.80 o 
  -1 -10  18       22.70       28.52      6.03 o 
   0 -10  18        1.32        6.90      3.39 o 
   1 -10  18        2.38        1.10      4.94 o 
   2 -10  18        0.83       -4.66      4.66 o 
  -2  -9  18       41.80       46.62      6.58 o 
  -1  -9  18       15.61       22.76      5.76 o 
   0  -9  18        2.78        3.58      3.47 o 
   1  -9  18        0.48        2.19      4.94 o 
   2  -9  18        8.13       11.52      5.48 o 
   3  -9  18        4.71       -2.47      5.48 o 
  -3  -8  18       35.79       35.65      5.76 o 
  -2  -8  18        6.74        7.13      5.21 o 
  -1  -8  18        0.18        6.31      4.39 o 
   0  -8  18        9.33        7.72      8.64 o 
   1  -8  18       29.57       30.44      5.48 o 
   2  -8  18        3.28        7.13      4.94 o 
   3  -8  18        0.04        6.03      4.66 o 
  -3  -7  18       11.24       21.94      5.48 o 
  -2  -7  18        8.74       15.63      4.66 o 
  -1  -7  18       12.82        9.32      4.39 o 
   0  -7  18        1.50        0.41      3.84 o 
   1  -7  18       12.15       18.37      4.39 o 
   2  -7  18       16.69        8.50      5.21 o 
   3  -7  18        0.03        0.82      4.66 o 
  -4  -6  18       24.45       21.66      6.03 o 
  -3  -6  18       18.98       49.09      5.48 o 
  -2  -6  18       58.98       74.05      6.03 o 
  -1  -6  18       42.58       45.53      5.21 o 
   0  -6  18       51.57       44.49      3.88 o 
   1  -6  18       67.22       58.15      5.76 o 
   2  -6  18        0.32        4.66      3.84 o 
   3  -6  18        8.88        3.29      5.48 o 
   4  -6  18       18.88       26.05      5.48 o 
  -4  -5  18        0.33       -5.48      5.76 o 
  -3  -5  18        0.69        1.37      4.39 o 
  -2  -5  18        1.98       10.42      4.11 o 
  -1  -5  18       13.05       10.15      4.39 o 
   0  -5  18        0.84        0.96      2.91 o 
   1  -5  18       28.43       21.67      4.94 o 
   2  -5  18        5.95        3.02      4.39 o 
   3  -5  18        4.11        8.23      4.66 o 
   4  -5  18        0.06        3.56      5.21 o 
  -4  -4  18        2.31       11.24      4.66 o 
  -3  -4  18       42.77       46.62      5.49 o 
  -2  -4  18        3.89        9.60      4.11 o 
  -1  -4  18        1.27        7.95      4.39 o 
   0  -4  18       25.71       22.73      4.11 o 
   1  -4  18        7.25        6.86      4.39 o 
   2  -4  18        0.39       -4.94      4.94 o 
   3  -4  18        5.58       13.99      4.39 o 
   4  -4  18       10.86        9.05      5.76 o 
  -4  -3  18       10.52       13.44      4.66 o 
  -3  -3  18        0.96        4.39      4.39 o 
  -2  -3  18        6.13       -4.94      4.94 o 
  -1  -3  18        3.90       -1.37      3.84 o 
   0  -3  18        3.68        0.27      2.91 o 
   1  -3  18       16.62       15.08      4.66 o 
   2  -3  18        4.54        2.19      4.39 o 
   3  -3  18        5.82        7.95      4.94 o 
   4  -3  18        0.20        5.21      4.66 o 
  -4  -2  18        7.41       13.99      4.66 o 
  -3  -2  18       44.05       47.17      5.49 o 
  -2  -2  18        1.30       -4.11      4.11 o 
  -1  -2  18        5.39       -4.11      4.11 o 
   0  -2  18        1.80        3.84      2.71 o 
   1  -2  18        1.34        0.82      3.84 o 
   2  -2  18        6.07        1.65      4.66 o 
   3  -2  18        0.49       -4.39      4.94 o 
   4  -2  18        1.91        8.50      5.21 o 
  -5  -1  18       12.99        5.21      6.03 o 
  -4  -1  18        2.27        7.95      4.94 o 
  -3  -1  18       22.61       22.76      4.94 o 
  -2  -1  18        0.54        0.27      3.84 o 
  -1  -1  18        2.28        5.48      4.11 o 
   0  -1  18       11.82       11.88      4.25 o 
   1  -1  18       60.33       45.80      5.49 o 
   2  -1  18       14.84       12.89      4.66 o 
   3  -1  18       22.78       23.86      5.48 o 
  -4   0  18        5.53        5.21      5.21 o 
  -3   0  18       16.43        8.78      4.94 o 
  -2   0  18       48.85       45.25      5.49 o 
  -1   0  18       46.64       37.02      5.21 o 
   0   0  18        1.38        3.56      2.91 o 
   1   0  18        0.91        4.94      4.11 o 
   2   0  18       18.77       13.71      5.21 o 
   3   0  18        0.91       10.97      4.66 o 
  -4   1  18        0.82       -5.21      5.21 o 
  -3   1  18       13.78       14.26      4.94 o 
  -2   1  18       32.22       37.30      4.94 o 
  -1   1  18        5.22        5.76      4.11 o 
   0   1  18        1.14        2.06      2.91 o 
   1   1  18       15.16       18.92      4.66 o 
   2   1  18        7.40       -1.65      5.21 o 
   3   1  18        0.00       -5.48      5.48 o 
  -4   2  18        4.30       11.24      4.94 o 
  -3   2  18        1.11       -2.47      4.66 o 
  -2   2  18       13.80       10.15      4.94 o 
  -1   2  18       13.12       10.97      4.39 o 
   0   2  18        6.15        1.45      8.36 o 
   1   2  18       18.17       24.13      5.21 o 
   2   2  18        2.57        1.37      5.48 o 
  -4   3  18        3.32       -0.27      5.21 o 
  -3   3  18        5.83       15.08      5.21 o 
  -2   3  18       25.63       28.52      5.21 o 
  -1   3  18       28.36       32.63      5.76 o 
   0   3  18       26.82       23.10      3.86 o 
   1   3  18        6.74        2.19      5.76 o 
   2   3  18        0.04       -1.65      5.48 o 
  -3   4  18        6.62        1.65      5.48 o 
  -2   4  18        4.63       11.79      5.21 o 
  -1   4  18        0.00       -2.19      5.21 o 
   0   4  18       12.67        9.20      3.58 o 
   1   4  18        3.54        5.21      5.21 o 
  -2   5  18        5.85        7.95      4.94 o 
  -1   5  18        1.99       -4.94      5.21 o 
   0   5  18        5.02       12.57      3.58 o 
  -1  -9  19        0.00        0.55      4.94 o 
   0  -9  19       18.14       28.69      4.06 o 
   1  -9  19        9.21        9.60      5.21 o 
   2  -9  19        0.09       -4.94      5.21 o 
  -2  -8  19        0.11       -4.94      4.94 o 
  -1  -8  19       11.70       21.94      5.48 o 
   0  -8  19       24.43       35.22      3.78 o 
   1  -8  19       27.25       35.93      5.76 o 
   2  -8  19        5.38        6.86      4.94 o 
  -2  -7  19        0.65       18.65      5.21 o 
  -1  -7  19        6.76        9.05      5.21 o 
   0  -7  19        6.91        5.96      8.50 o 
   1  -7  19       46.45       59.24      5.76 o 
   2  -7  19       15.83       26.33      5.48 o 
   3  -7  19        6.82       12.34      5.21 o 
  -3  -6  19        1.40        3.02      4.94 o 
  -2  -6  19       18.05       26.60      5.21 o 
  -1  -6  19        8.89        4.66      5.21 o 
   0  -6  19       72.17       72.02     16.18 o 
   1  -6  19        6.68       -4.11      4.94 o 
   2  -6  19        0.46       -1.10      4.94 o 
   3  -6  19        1.57       -4.11      5.21 o 
  -3  -5  19        3.49        4.39      4.94 o 
  -2  -5  19        2.05        6.31      4.94 o 
  -1  -5  19        1.44       -1.37      4.39 o 
   0  -5  19        1.59       -3.30      3.30 o 
   1  -5  19        0.33       -4.39      4.39 o 
   2  -5  19        0.47        1.92      4.94 o 
   3  -5  19        3.36       -5.48      5.48 o 
  -4  -4  19        5.72       12.61      4.94 o 
  -3  -4  19       23.42       31.26      5.76 o 
  -2  -4  19        0.78       -0.82      4.66 o 
  -1  -4  19       27.79       21.39      4.94 o 
   0  -4  19        1.88       -1.51      3.15 o 
   1  -4  19        0.00        3.84      4.11 o 
   2  -4  19        1.12       10.15      4.94 o 
   3  -4  19        5.46       13.99      5.21 o 
  -4  -3  19        3.72       16.45      4.94 o 
  -3  -3  19        0.17       -3.29      4.94 o 
  -2  -3  19       10.50        6.58      4.66 o 
  -1  -3  19        6.51        5.21      4.11 o 
   0  -3  19        0.08        2.26      3.00 o 
   1  -3  19        1.24       -4.66      4.66 o 
   2  -3  19        4.65        5.21      4.66 o 
   3  -3  19        7.30        9.60      5.21 o 
  -4  -2  19        0.20       -5.21      5.21 o 
  -3  -2  19        7.27       13.16      4.94 o 
  -2  -2  19        0.54       -4.39      4.39 o 
  -1  -2  19        4.82        1.92      4.66 o 
   0  -2  19        3.31        8.56      2.81 o 
   1  -2  19        0.34        4.66      4.39 o 
   2  -2  19        3.46       12.61      5.21 o 
   3  -2  19       10.31        4.94      5.76 o 
  -4  -1  19        1.56       -0.55      5.21 o 
  -3  -1  19        1.67        3.29      4.66 o 
  -2  -1  19        0.36       -3.29      4.39 o 
  -1  -1  19       71.81       82.28      6.03 o 
   0  -1  19        3.15       11.33      3.15 o 
   1  -1  19        0.23       -2.74      4.39 o 
   2  -1  19        0.12       11.24      4.94 o 
   3  -1  19        3.63       -2.47      5.48 o 
  -4   0  19       15.42       27.15      5.76 o 
  -3   0  19        2.72       10.15      4.66 o 
  -2   0  19       26.15       25.23      5.48 o 
  -1   0  19        0.03        2.47      4.39 o 
   0   0  19        0.22       -1.29      3.43 o 
   1   0  19        0.86        7.68      4.66 o 
   2   0  19        0.09        4.66      4.94 o 
  -4   1  19       78.68      116.57      7.95 o 
  -3   1  19       11.82       17.55      5.21 o 
  -2   1  19       19.56       20.29      5.21 o 
  -1   1  19        0.08       -4.39      4.66 o 
   0   1  19       21.33       24.61      6.17 o 
   1   1  19        7.09        7.95      4.94 o 
   2   1  19       32.26       24.13      6.03 o 
  -3   2  19        0.60       -1.65      4.94 o 
  -2   2  19        9.92        7.95      4.94 o 
  -1   2  19       35.85       33.46      5.76 o 
   0   2  19        2.03        1.40      6.17 o 
   1   2  19       17.57        6.86      5.48 o 
  -3   3  19       12.64       16.73      5.21 o 
  -2   3  19       27.75       27.15      5.48 o 
  -1   3  19       29.99       30.17      5.76 o 
   0   3  19        0.41        0.14      4.52 o 
   1   3  19       11.20       10.15      5.48 o 
  -2   4  19       17.37       57.86      6.31 o 
  -1   4  19        0.03        3.02      5.48 o 
  -1  -8  20        5.73        6.31      5.48 o 
   0  -8  20       13.57       24.53      5.62 o 
   1  -8  20        1.53        3.29      5.21 o 
  -2  -7  20        2.04       10.97      4.66 o 
  -1  -7  20       24.83       27.97      6.03 o 
   0  -7  20        0.01        1.70      3.39 o 
   1  -7  20        8.58       25.50      4.94 o 
   2  -7  20        8.20       12.07      5.21 o 
  -2  -6  20        0.12        2.74      4.94 o 
  -1  -6  20        2.60       -0.82      4.94 o 
   0  -6  20        6.97        5.99      3.58 o 
   1  -6  20        0.57       -5.21      5.21 o 
   2  -6  20        1.00        4.11      5.48 o 
  -3  -5  20        0.36        7.68      4.66 o 
  -2  -5  20        3.34        0.82      4.94 o 
  -1  -5  20        0.11        5.76      4.39 o 
   0  -5  20       11.58       12.20      3.78 o 
   1  -5  20        0.01        2.19      4.66 o 
   2  -5  20        7.48        7.40      5.21 o 
  -3  -4  20       40.09       32.09      5.76 o 
  -2  -4  20        0.37       -4.94      4.94 o 
  -1  -4  20        2.16        4.94      4.66 o 
   0  -4  20        0.58       -0.55      3.49 o 
   1  -4  20        0.46       -2.47      5.21 o 
   2  -4  20        0.08       -0.82      4.94 o 
  -3  -3  20       11.07        9.32      5.48 o 
  -2  -3  20        4.38       -5.21      5.21 o 
  -1  -3  20       10.34        6.03      5.21 o 
   0  -3  20        7.67       13.87      6.86 o 
   1  -3  20        0.11        8.50      5.21 o 
   2  -3  20       18.70       26.05      5.76 o 
  -3  -2  20        0.27        4.66      4.66 o 
  -2  -2  20        6.47        9.05      4.66 o 
  -1  -2  20        0.08        5.48      4.39 o 
   0  -2  20        0.41       -1.27      3.47 o 
   1  -2  20       15.17       18.92      5.21 o 
   2  -2  20        0.10        4.11      4.94 o 
  -3  -1  20       20.15       26.60      5.21 o 
  -2  -1  20        1.97       17.55      4.66 o 
  -1  -1  20        8.22       10.42      4.94 o 
   0  -1  20        0.51       -2.61      6.72 o 
   1  -1  20        0.38       -0.27      4.39 o 
   2  -1  20        2.84       -3.56      5.48 o 
  -3   0  20        2.87        4.94      5.21 o 
  -2   0  20       14.34       19.74      5.21 o 
  -1   0  20        2.06        0.82      4.66 o 
   0   0  20        3.73       12.03      3.39 o 
   1   0  20        8.87        8.78      5.76 o 
  -3   1  20       15.88       20.84      5.21 o 
  -2   1  20        0.00       10.15      4.94 o 
  -1   1  20       14.62       15.63      5.48 o 
   0   1  20        4.83        9.30      3.58 o 
   1   1  20        7.83        8.78      5.48 o 
  -2   2  20       23.56       28.79      5.76 o 
  -1   2  20       14.03        7.68      5.76 o 
   0   2  20        2.24        3.98      5.07 o 
   0  -7  21       26.39       30.39      7.54 o 
  -1  -6  21        2.39        7.68      4.94 o 
   0  -6  21        1.23       -0.92      3.58 o 
   1  -6  21        4.84        7.13      5.76 o 
  -2  -5  21       41.69       49.91      6.03 o 
  -1  -5  21        1.12        3.29      5.21 o 
   0  -5  21        7.27       12.92      3.78 o 
   1  -5  21        2.91        0.27      5.21 o 
  -2  -4  21        9.11       -6.31      6.31 o 
  -1  -4  21        1.34       -5.21      5.21 o 
   0  -4  21        1.05       -1.86     10.97 o 
   1  -4  21        0.21        0.00      4.94 o 
  -2  -3  21        4.14       10.15      4.94 o 
  -1  -3  21        5.89       -5.76      5.76 o 
   0  -3  21        0.96       -3.68      3.68 o 
   1  -3  21        2.77        6.86      5.21 o 
  -2  -2  21       31.49       39.77      5.48 o 
  -1  -2  21        1.22        8.23      4.94 o 
   0  -2  21        2.21        0.31      3.58 o 
   1  -2  21        3.48        6.86      4.66 o 
  -2  -1  21        0.54        4.94      4.94 o 
  -1  -1  21        0.92        4.94      4.66 o 
   0  -1  21        2.77        4.99      6.99 o 
   1  -1  21        3.44        6.31      5.21 o 
  -2   0  21       37.04       50.74      6.31 o 
  -1   0  21        2.19        6.58      4.94 o 
   0   0  21       19.36       30.97      4.94 o 
  -1   1  21        5.72        7.13      5.48 o 
                                                 
